# Supplementary material for: Gene expression differences between PAXgene and Tempus blood RNA tubes are highly reproducible between independent samples and biobanks
Source: BMC Res Notes. 2017 Mar 23;10:136. doi: 10.1186/s13104-017-2455-6 (PMC5364635; doi:10.1186/s13104-017-2455-6)
Supplement: Supplementary file 1 — Additional file 1. Overview of all samples used in this study and their respective information. [file 13104_2017_2455_MOESM1_ESM.xlsx]

## Sheet: Sheet1
Information					RNA			miRNA
experiment	sample_id	tube	biobank	protocol	ng_mL_blood	ratio_260_280	RIN	log2(ng/uL)
experiment_1	1P_mpT	PAXgene	pilot	modified	0.82296	2.11	8.2	1.64143
experiment_1	1T_mpT	Tempus	pilot	modified	1.05	2.11	7.7	0.686137
experiment_1	2P_mpT	PAXgene	pilot	modified	0.42372	2.12	8.8	2.06165
experiment_1	2T_mpT	Tempus	pilot	modified	0.9138	2.11	7.7	2.287
experiment_1	3P_mpT	PAXgene	pilot	modified	0.40404	2.06	8.6	2.60979
experiment_1	3T_mpT	Tempus	pilot	modified	0.7816	2.08	7.6	2.08199
experiment_1	4P_mpT	PAXgene	pilot	modified	0.38424	2.07	8.5	3.59887
experiment_1	X4T_mpT	Tempus	pilot	modified	0.4053	2.11	8.6	0.153772
experiment_2	HUNT_146	Tempus	HUNT	modified	0.304	2.2	7.9	NA
experiment_2	HUNT_137	Tempus	HUNT	modified	0.558667	2.1	5.9	NA
experiment_2	HUNT_103	Tempus	HUNT	modified	0.417333	2.1	7.5	NA
experiment_2	HUNT_107	Tempus	HUNT	modified	0.438	2.2	7.7	NA
experiment_2	HUNT_135	Tempus	HUNT	modified	0.544	2.1	8.1	NA
experiment_2	HUNT_148	Tempus	HUNT	modified	0.564667	2.1	7.8	NA
experiment_2	HUNT_130	Tempus	HUNT	modified	0.558667	2.2	5.9	NA
experiment_2	NOWAC_33B	PAXgene	NOWAC	modified	0.74416	2.1	8.5	NA
experiment_2	NOWAC_2A	PAXgene	NOWAC	modified	0.6056	2.1	6.9	NA
experiment_2	NOWAC_13B	PAXgene	NOWAC	modified	0.8608	2.1	7.8	NA
experiment_2	NOWAC_18B	PAXgene	NOWAC	modified	0.6296	2.2	8.5	NA
experiment_2	NOWAC_25A	PAXgene	NOWAC	modified	0.7112	2.1	8.3	NA
experiment_2	NOWAC_11A	PAXgene	NOWAC	modified	0.8592	2.1	8.2	NA
experiment_3	HUNT_96	Tempus	HUNT	modified	1.07933	2.1	8	NA
experiment_3	HUNT_61	Tempus	HUNT	modified	0.663333	2.1	7.8	NA
experiment_3	HUNT_60	Tempus	HUNT	modified	0.777333	2.2	7.6	NA
experiment_3	HUNT_56	Tempus	HUNT	modified	0.535333	2.1	8	NA
experiment_3	HUNT_53	Tempus	HUNT	modified	1.026	2.2	7.4	NA
experiment_3	HUNT_49	Tempus	HUNT	modified	0.316667	2.1	6.4	NA
experiment_3	HUNT_76	Tempus	HUNT	modified	1.00267	2.1	8.5	NA
experiment_3	HUNT_75	Tempus	HUNT	modified	1.46467	2.1	7.6	NA
experiment_3	HUNT_95	Tempus	HUNT	modified	0.938667	2.1	7.7	NA
experiment_3	HUNT_45	Tempus	HUNT	modified	0.335333	2	7.1	NA
experiment_3	HUNT_71	Tempus	HUNT	modified	0.971333	2.1	7.6	NA
experiment_3	HUNT_28	Tempus	HUNT	modified	0.790667	2.1	7.9	NA
experiment_3	HUNT_65	Tempus	HUNT	modified	0.947333	2.1	8	NA
experiment_3	HUNT_7	Tempus	HUNT	modified	0.754667	2.1	7.4	NA
experiment_3	HUNT_93	Tempus	HUNT	modified	1.05	2.2	7.6	NA
experiment_3	HUNT_126	Tempus	HUNT	modified	0.594667	2.2	4.8	NA
experiment_3	HUNT_67	Tempus	HUNT	modified	0.756	2.1	7.8	NA
experiment_3	HUNT_80	Tempus	HUNT	modified	1.126	2.1	7.2	NA
experiment_3	HUNT_88	Tempus	HUNT	modified	0.452	2.1	8.1	NA
experiment_3	HUNT_92	Tempus	HUNT	modified	0.319333	2	8.5	NA
experiment_3	NOWAC_9B	PAXgene	NOWAC	modified	0.4104	2.1	8.7	NA
experiment_3	NOWAC_9A	PAXgene	NOWAC	modified	0.4816	2.2	7.6	NA
experiment_3	NOWAC_8B	PAXgene	NOWAC	modified	0.3192	2	8.5	NA
experiment_3	NOWAC_8A	PAXgene	NOWAC	modified	0.5048	2	8.3	NA
experiment_3	NOWAC_5B	PAXgene	NOWAC	modified	0.5264	2.1	8.5	NA
experiment_3	NOWAC_5A	PAXgene	NOWAC	modified	0.5088	2.1	8.1	NA
experiment_3	NOWAC_3B	PAXgene	NOWAC	modified	0.3424	2.1	8.3	NA
experiment_3	NOWAC_3A	PAXgene	NOWAC	modified	0.3264	2.1	8.2	NA
experiment_3	NOWAC_30B	PAXgene	NOWAC	modified	0.2392	2.16	8.4	NA
experiment_3	NOWAC_30A	PAXgene	NOWAC	modified	0.45752	2.12	8.2	NA
experiment_3	NOWAC_20B	PAXgene	NOWAC	modified	0.3616	2	8.5	NA
experiment_3	NOWAC_20A	PAXgene	NOWAC	modified	0.3592	2	8.4	NA
experiment_3	NOWAC_17B	PAXgene	NOWAC	modified	0.5592	2.1	8.1	NA
experiment_3	NOWAC_17A	PAXgene	NOWAC	modified	0.4912	2.1	9	NA
experiment_3	NOWAC_15B	PAXgene	NOWAC	modified	0.3152	2.2	8.1	NA
experiment_3	NOWAC_15A	PAXgene	NOWAC	modified	0.436	2.1	8.3	NA
experiment_3	NOWAC_6B	PAXgene	NOWAC	modified	0.608	2.2	8.4	NA
experiment_3	NOWAC_6A	PAXgene	NOWAC	modified	0.6208	2.1	8.6	NA
experiment_3	NOWAC_24B	PAXgene	NOWAC	modified	0.4528	2	8.2	NA
experiment_3	NOWAC_24A	PAXgene	NOWAC	modified	0.2576	2	8.1	NA
experiment_3	NOWAC_21B	PAXgene	NOWAC	modified	0.4912	2	8.6	NA
experiment_3	NOWAC_21A	PAXgene	NOWAC	modified	0.4136	2.1	8.1	NA
experiment_3	NOWAC_12B	PAXgene	NOWAC	modified	0.548	2.1	8.2	NA
experiment_3	NOWAC_12A	PAXgene	NOWAC	modified	0.364	2.1	8.5	NA
experiment_3	NOWAC_13A	PAXgene	NOWAC	modified	0.5904	2.2	8.2	NA
experiment_3	NOWAC_14B	PAXgene	NOWAC	modified	0.324	2.2	8.4	NA
experiment_3	NOWAC_14A	PAXgene	NOWAC	modified	0.4712	2.1	8.6	NA
experiment_3	NOWAC_19B	PAXgene	NOWAC	modified	0.284	2.2	8.1	NA
experiment_3	NOWAC_19A	PAXgene	NOWAC	modified	0.224	2.3	8.7	NA
experiment_3	NOWAC_26B	PAXgene	NOWAC	modified	0.3272	2.3	8.5	NA
experiment_3	NOWAC_26A	PAXgene	NOWAC	modified	0.512	2.1	8.1	NA
experiment_3	NOWAC_18A	PAXgene	NOWAC	modified	0.384	2.1	8.4	NA
experiment_3	NOWAC_25B	PAXgene	NOWAC	modified	0.5216	2	8	NA
experiment_3	NOWAC_28B	PAXgene	NOWAC	modified	0.52512	2.2	8.7	NA
experiment_3	NOWAC_28A	PAXgene	NOWAC	modified	0.50296	2.13	8.4	NA
experiment_3	NOWAC_10B	PAXgene	NOWAC	modified	0.3016	2.2	8.2	NA
experiment_3	NOWAC_10A	PAXgene	NOWAC	modified	0.4248	2.1	8.3	NA
experiment_3	NOWAC_7B	PAXgene	NOWAC	modified	0.2856	2.1	8.6	NA
experiment_3	NOWAC_7A	PAXgene	NOWAC	modified	0.344	2.2	8.4	NA
experiment_3	NOWAC_4B	PAXgene	NOWAC	modified	0.3504	2	8.3	NA
experiment_3	NOWAC_4A	PAXgene	NOWAC	modified	0.3488	2	7.9	NA
experiment_1	1P_oP	PAXgene	pilot	original	0.47496	2.14	7.9	-3.60229
experiment_1	1T_oT	Tempus	pilot	original	1.057	2.13	7.4	-0.555318
experiment_1	2P_oP	PAXgene	pilot	original	0.5094	2.19	8	-2.45032
experiment_1	2T_oT	Tempus	pilot	original	1.64	2.1	7	0.830619
experiment_1	3P_oP	PAXgene	pilot	original	0.25416	2.07	8.3	-1.05505
experiment_1	3T_oT	Tempus	pilot	original	1.593	2.09	6.7	1.39259
experiment_1	4P_oP	PAXgene	pilot	original	0.53988	2.23	7.8	-0.651368
experiment_1	4T_oT	Tempus	pilot	original	1.574	2.13	6.7	0.655836
experiment_2	HUNT_148_O	Tempus	HUNT	original	0.615133	2.1	8.4	NA
experiment_2	HUNT_146_O	Tempus	HUNT	original	0.257533	2.25	8	NA
experiment_2	HUNT_137_O	Tempus	HUNT	original	0.632133	2.18	6.5	NA
experiment_2	HUNT_135_O	Tempus	HUNT	original	0.4914	2.11	9	NA
experiment_2	HUNT_130_O	Tempus	HUNT	original	0.5484	2.08	7.3	NA
experiment_2	HUNT_107_O	Tempus	HUNT	original	0.472933	2.18	8.3	NA
experiment_2	HUNT_103_O	Tempus	HUNT	original	0.400733	2.18	8.8	NA
experiment_2	NOWAC_33B_O	PAXgene	NOWAC	original	0.46304	2.29	8.2	NA
experiment_2	NOWAC_2A_O	PAXgene	NOWAC	original	0.73336	2.21	6.9	NA
experiment_2	NOWAC_25A_O	PAXgene	NOWAC	original	0.70016	2.16	8.2	NA
experiment_2	NOWAC_18B_O	PAXgene	NOWAC	original	0.57368	2.33	8.4	NA
experiment_2	NOWAC_13B_O	PAXgene	NOWAC	original	0.8504	2.24	7.6	NA
experiment_2	NOWAC_11A_O	PAXgene	NOWAC	original	0.66504	2.2	8.4	NA
