# Supplementary material for: Gene expression differences between PAXgene and Tempus blood RNA tubes are highly reproducible between independent samples and biobanks
Source: BMC Res Notes. 2017 Mar 23;10:136. doi: 10.1186/s13104-017-2455-6 (PMC5364635; doi:10.1186/s13104-017-2455-6)
Supplement: Supplementary file 5 — Additional file 5. Flowchart of the modified protocol. The modified protocol consists of three parts: (A) collecting blood, (B) processing stabilized blood, and (C) isolating RNA. The overview of the protocol is outlined in the first column (“Process”), and the reagents for each step is given in the second column (“Reagents”). The modified protocol is assembled from three kits: Tempus (blue), PAXgene (cerise), and mirVana (green); note that the reagents used from the Tempus kit are universal and can be replaced with equivalent reagents from other suppliers. [file 13104_2017_2455_MOESM5_ESM.xlsx]

## Sheet: c1
ProbeID	TargetID	logFC	AveExpr	t	P.Value	adj.P.Val	B	ilmnid
2810576	MBNL3	1.63825937382051	8.43827842238564	36.8001356452022	3.08374256987421e-09	0.000145931949634157	10.0128075873906	ILMN_2303170
2570220	RN5S9	1.49719375269717	9.54765840944822	28.9894931789613	1.6081779845257e-08	0.000380519033808548	9.22897779993429	ILMN_3234762
6940736	MBNL3	1.74699660881004	9.02870740795692	26.8383763849721	2.73939067796573e-08	0.000432120616844575	8.92931310672586	ILMN_2303166
2260349	MIR1974	2.43320682991669	11.0565970865157	23.7244304917661	6.41229722540476e-08	0.000725639731842331	8.40289602719978	ILMN_3308961
5890138	TRIM58	1.28274267521391	8.08068985376088	22.119876367355	1.03829473992834e-07	0.000725639731842331	8.07883322772046	ILMN_1705458
4280630	GUSBL1	-0.735180248217199	8.29876086421316	-22.0653651572858	1.05606102361845e-07	0.000725639731842331	8.06709235624913	ILMN_1720857
3780452	IFIT1L	0.810818271187023	8.0366467489288	22.0132742133642	1.07336350672956e-07	0.000725639731842331	8.05582531594306	ILMN_1759155
3130086	FLJ12078	-1.00085111405912	7.45445913362159	-21.0614950677632	1.45428975648863e-07	0.00074621681971525	7.84150183303305	ILMN_1775444
7150554	LCOR	-0.724258639469318	8.23801238638718	-20.8485239955626	1.55940680705718e-07	0.00074621681971525	7.79125803918492	ILMN_2062381
4210220	TMEM111	0.852758753412796	10.8462509865164	20.7341872219381	1.61940468495195e-07	0.00074621681971525	7.76392394777427	ILMN_3240187
3830092	RGS10	0.707876862776034	10.6556049230345	20.5277287821565	1.73454451680319e-07	0.00074621681971525	7.71391805401577	ILMN_1733538
7320246	HEMGN	1.76379617791546	8.13238173197689	19.2138390816682	2.72979574882536e-07	0.000926400611791753	7.3749868415436	ILMN_2413537
1450504	HS.436134	-0.846893541923306	7.13729759036567	-19.2124700108179	2.73112825272061e-07	0.000926400611791753	7.3746140161996	ILMN_1900270
580703	LOC728153	-0.745287385669199	7.62953779922756	-19.0450501457825	2.89981698768644e-07	0.000926400611791753	7.32869752787663	ILMN_1771048
6620440	HS.444999	-0.896607832106652	7.07446968230995	-19.0101914801154	2.93641763558445e-07	0.000926400611791753	7.31905560142708	ILMN_1866216
1500131	CPEB4	0.607258996022289	7.24527206905805	18.614598108998	3.39094682383655e-07	0.000941860980036347	7.20762133132888	ILMN_1722025
2760768	TNRC6B	0.639145795437704	8.66190164647744	18.5530276135064	3.46867959466904e-07	0.000941860980036347	7.18993900944847	ILMN_1726786
3120402	SLC30A7	-0.744903037795648	8.76611185638785	-18.4425458389506	3.61331694931531e-07	0.000941860980036347	7.15797662564614	ILMN_1789999
360187	RIOK3	1.74802602679032	9.80874799612411	18.320230846439	3.78153511414969e-07	0.000941860980036347	7.12223768131159	ILMN_2404135
6280138	PPM1B	-0.54188548446613	6.88141703838003	-17.9186262177648	4.4000764757922e-07	0.00104112409531957	7.00222331652163	ILMN_1734991
1740050	GVIN1	-1.08648493358464	9.82770429542346	-17.7688276384066	4.65977311602554e-07	0.00105006877699846	6.95638375842294	ILMN_1668526
450397	IFNAR2	-0.721926836644907	8.28840402181978	-17.2864849362143	5.62276436446899e-07	0.0010933182185091	6.80466525502461	ILMN_1791057
2340632	INADL	-0.734657591991517	7.10281355704836	-17.2685422625578	5.66274192049443e-07	0.0010933182185091	6.79889731951315	ILMN_1724666
6370228	HS.554507	-0.709993291643678	6.95137427790419	-16.9856953111065	6.33782182915884e-07	0.0010933182185091	6.70676071613692	ILMN_1874689
2260600	CHPT1	0.534248002774283	8.47495291988427	16.9037844708071	6.55014396298274e-07	0.0010933182185091	6.67964698386172	ILMN_2202940
3520315	LOC731542	-0.60105882017784	12.758884569036	-16.7666251472806	6.92410470098661e-07	0.0010933182185091	6.63380298414935	ILMN_3227321
6100424	HEMGN	1.37729784942131	7.49349696434857	16.4676502336906	7.82680760789882e-07	0.0010933182185091	6.53191711778984	ILMN_1680094
5420678	LOC100132119	-0.574638206922955	6.81138285667531	-16.3703583723092	8.14897692862059e-07	0.0010933182185091	6.49817124023104	ILMN_3247657
2340072	PARP12	-0.754504261387812	8.13442309678538	-16.3041150277871	8.37698813325183e-07	0.0010933182185091	6.47502577623538	ILMN_1718558
780358	RAB11A	0.58794349416704	8.98924101028627	16.3022605561336	8.38347515663704e-07	0.0010933182185091	6.47437584219498	ILMN_1712312
1410113	ARL4A	1.32282723689212	7.59840695536976	16.2995846803604	8.39284558625367e-07	0.0010933182185091	6.47343784118669	ILMN_1775405
3180609	LOC100008588	1.81742793296062	9.51739156302889	16.2921468307726	8.41895437864213e-07	0.0010933182185091	6.47082939525363	ILMN_3243593
2480192	SESN3	0.947655509920074	8.56881560843401	16.0858846730808	9.18124904772304e-07	0.0010933182185091	6.39779421145423	ILMN_1694027
1240064	ZNF281	-0.522739059920389	8.4134476218992	-16.0678902396901	9.25140348529207e-07	0.0010933182185091	6.39135798790796	ILMN_1683127
4730154	HS.481659	-1.0702857847571	7.39449802097374	-16.0124320522087	9.471491899919e-07	0.0010933182185091	6.37145587426645	ILMN_1854765
7040139	ZNF324	-0.699006881184148	7.17608889135106	-15.998418976458	9.52804426107309e-07	0.0010933182185091	6.36641123972638	ILMN_1745784
4150494	NIPBL	0.514598507950199	8.05063494021218	15.9975874305567	9.53141220035247e-07	0.0010933182185091	6.36611168657884	ILMN_2264625
3370577	APP	0.612447059765373	7.07198343230775	15.9819993825606	9.59479903893225e-07	0.0010933182185091	6.36049213210235	ILMN_2404063
5550431	MMD	1.19185143286199	9.24053921159424	15.9621433225697	9.67623843543903e-07	0.0010933182185091	6.35332245604373	ILMN_1733937
2140279	HINT3	0.55442790397523	7.01384765387186	15.9604634010826	9.68316469751221e-07	0.0010933182185091	6.35271527446955	ILMN_3251662
6400414	LOC650546	-1.22403567561184	7.45517184010842	-15.8509457001793	1.0147143034838e-06	0.0010933182185091	6.31293174740838	ILMN_1814812
6580612	NUP43	-0.574743529802934	8.29897117629594	-15.8268574028672	1.02525643913824e-06	0.0010933182185091	6.30412825775923	ILMN_1661432
780170	LOC100128505	-0.598211245768712	12.8041092667356	-15.8071315402089	1.03398243098068e-06	0.0010933182185091	6.29690473853966	ILMN_3255792
3130041	LOC729559	-0.729349382505089	7.89134822654367	-15.7686341504581	1.05125725844087e-06	0.0010933182185091	6.28276981802219	ILMN_1807136
450553	AHNAK	0.799429759648249	10.0804883379814	15.7502130224345	1.05963955302707e-06	0.0010933182185091	6.27598868553492	ILMN_1714567
2900719	LOC100128062	-0.987939299076213	10.3035758211887	-15.675947500335	1.09421484715139e-06	0.0010933182185091	6.24853462426579	ILMN_3260286
3130544	ZNF486	-0.951365716191645	11.5168973300215	-15.6402876948498	1.11127258624236e-06	0.0010933182185091	6.23528591588476	ILMN_1805668
2370017	MCM8	-0.987041663991495	11.9819630308687	-15.606025559777	1.12794785805782e-06	0.0010933182185091	6.22251580251975	ILMN_1798581
2060372	LOC728565	-0.632159707654706	7.78938532271405	-15.5976601600799	1.13206247927955e-06	0.0010933182185091	6.21939179357125	ILMN_1682288
650110	APP	0.548168071769616	7.04556784639303	15.5230693717207	1.1695171307878e-06	0.00110690118360542	6.19143041841181	ILMN_2404065
6020736	UBE2H	0.77052126209534	8.4750945479915	15.4245309272074	1.22118238476711e-06	0.00111426555353768	6.15419790914173	ILMN_1757644
3370037	HS.561747	0.638698609624652	8.21375522425758	15.3969401437332	1.23611151432755e-06	0.00111426555353768	6.14371234509343	ILMN_1894072
6980474	ZNF160	-0.67309888443228	7.2966262790832	-15.3753553535129	1.24793597906931e-06	0.00111426555353768	6.13549074349533	ILMN_1777049
20441	HS.254477	-0.854794559926871	7.50221500516711	-15.2215383099238	1.336032671376e-06	0.00117083470569493	6.07642691188732	ILMN_1894821
240097	CWF19L1	-0.452931972271934	8.76917606189927	-15.0505120187722	1.44241904125595e-06	0.00124108356889737	6.00976274170329	ILMN_1651886
3610743	SF1	-0.538191032758894	6.86818920037038	-14.9961544305904	1.47823045212972e-06	0.0012440043953743	5.98835261961936	ILMN_1776077
6110209	RSU1	0.466064171363344	7.79501946892371	14.9474923333406	1.51115124797343e-06	0.0012440043953743	5.96909391538291	ILMN_1721657
7100408	LOC731789	-0.723526225250304	7.20040659852687	-14.9278492569566	1.52467626591107e-06	0.0012440043953743	5.96129517704498	ILMN_3233239
7550707	ING3	1.00387102705503	7.79555471800072	14.8556214334203	1.57560787022361e-06	0.00124688164769688	5.93249619187308	ILMN_2237746
4280309	LOC100128084	-1.00491783248279	11.5530687110616	-14.8482703703457	1.58089932721536e-06	0.00124688164769688	5.92955426374134	ILMN_3187612
20433	HS.452445	-1.04344071580723	7.48200118195282	-14.6090193143101	1.76469675531486e-06	0.00136902859920927	5.83269324972004	ILMN_1900263
6560072	HS.184721	-0.997829944850511	7.6001145543478	-14.5648309343279	1.80124563750044e-06	0.0013748443113457	5.81456474901472	ILMN_1855278
3310484	C7ORF54	-0.955062293479378	7.26285917765098	-14.4365986959742	1.91228914636381e-06	0.00143643268687896	5.76152817663374	ILMN_1655961
6200692	FOXO3	1.97127394154048	10.9114946541554	14.3146568558954	2.02517380744267e-06	0.00143713791620952	5.71049465746242	ILMN_1681703
7160008	LOC728499	-1.29045420418514	8.12541314377621	-14.2877644688155	2.05107921143541e-06	0.00143713791620952	5.69916056316538	ILMN_1718934
2060433	SFRS18	-0.568299883705696	8.51723041131767	-14.2756731114386	2.06284968689597e-06	0.00143713791620952	5.69405510896136	ILMN_3299558
4890672	AHR	-0.947895810214998	10.6232739081519	-14.2171353883791	2.12093322479011e-06	0.00143713791620952	5.66925520445438	ILMN_1812640
6100397	RGS18	0.780510653989509	10.444391731191	14.1989227832529	2.13938291503227e-06	0.00143713791620952	5.66151116634556	ILMN_2101278
10551	C14ORF102	-0.436551929021963	7.96563215320498	-14.1877300921277	2.15081199896793e-06	0.00143713791620952	5.65674535965527	ILMN_1740165
6200458	RNF213	-0.531573297801317	7.1020434177215	-14.1679678079889	2.1711619221369e-06	0.00143713791620952	5.64831826475445	ILMN_1731203
5390608	GSDMB	-0.612329310986439	7.2391721510402	-14.1594655241893	2.17998444380178e-06	0.00143713791620952	5.64468782031802	ILMN_2347193
5690632	HS.443602	-0.477408350822235	6.83484178199872	-14.1462623378322	2.19376600635174e-06	0.00143713791620952	5.6390442850393	ILMN_1834842
2230376	C4ORF34	-0.46406790069304	8.51328850695855	-14.1242961216638	2.21691498601726e-06	0.00143713791620952	5.62963937923443	ILMN_2224907
10358	SPN	0.749756198858735	8.53860210913984	14.028832471194	2.32080541492449e-06	0.00148383319694513	5.58853689600694	ILMN_1801040
4850270	ZNF264	0.751803721995998	7.21706466973969	14.0014175964418	2.35165754011548e-06	0.00148383319694513	5.57666389023976	ILMN_1795435
6860347	FAM46C	0.750788654288359	10.1070934536927	13.8772317528258	2.49739504535798e-06	0.00155108552605304	5.52248907145542	ILMN_1713266
4150053	YBX1	0.717622560161109	10.9658740653747	13.8556192595044	2.52379573370421e-06	0.00155108552605304	5.51299481355201	ILMN_2124769
2230563	PPBP	0.993716048453302	11.5759474613803	13.7944517528473	2.60025457823425e-06	0.00157754446372851	5.48601721761127	ILMN_1767281
3360086	NCOA6	0.535169241095486	8.15174956690893	13.7684765805762	2.63351885202867e-06	0.00157754446372851	5.4745129466461	ILMN_1695797
1980075	RAX2	-0.425009506658155	6.74831414451864	-13.7012962723358	2.72182252806469e-06	0.00160566854291831	5.44462538149733	ILMN_3239653
3400754	LRRFIP1	-0.593706021331314	10.096560392298	-13.6816141518466	2.74832855010002e-06	0.00160566854291831	5.43583237276144	ILMN_2214997
4670681	RAB12	-0.822242005627264	7.03393778127242	-13.634165033237	2.81344593036036e-06	0.00162366709466394	5.41456563595576	ILMN_1670666
7610301	PABPN1	-0.630864966778631	8.00853613101528	-13.5063972363113	2.99770590558148e-06	0.00170916188638352	5.35681249620723	ILMN_1759154
4640402	DUXAP3	-1.01836789901202	11.3498813548836	-13.3517280576141	3.239425729765e-06	0.00175791928722358	5.28593474599448	ILMN_2117809
6960075	HS.551143	-0.446082525706585	6.82032349335131	-13.3090491062414	3.3099805494487e-06	0.00175791928722358	5.26618834027037	ILMN_1859207
4830050	ZC3H7A	0.410693957017919	7.94767316369591	13.3011772323153	3.32318422728242e-06	0.00175791928722358	5.26253724569009	ILMN_1693227
1170673	TNFSF14	-0.680687609065853	9.50915355136611	-13.2526369404615	3.40593950391059e-06	0.00175791928722358	5.23996139662808	ILMN_2363392
510053	LOC653079	0.823991185780419	12.4813211760904	13.2194413881766	3.46388506549707e-06	0.00175791928722358	5.22446051356132	ILMN_3215954
4780619	AKAP7	0.743333560266112	7.36896265807021	13.2194215319715	3.46392006041204e-06	0.00175791928722358	5.22445122650047	ILMN_1703049
4070706	GALK2	-0.466370708507553	7.18419368258872	-13.211361972139	3.47815766563327e-06	0.00175791928722358	5.2206801520785	ILMN_1723124
5670280	LOC728755	-0.461135863522645	7.73026264922082	-13.208362905414	3.48347266413448e-06	0.00175791928722358	5.21927612663568	ILMN_3226214
2680278	FAM111A	-0.765797342834283	9.31737847337205	-13.1939301482358	3.50918032996854e-06	0.00175791928722358	5.212513602196	ILMN_2410038
650746	C21ORF55	-0.784094508029581	12.3925347685583	-13.1924868094133	3.51176306862276e-06	0.00175791928722358	5.21183679425394	ILMN_1814204
6650747	ZNF641	-0.990719504987085	7.78107604488942	-13.190434829039	3.51543864889667e-06	0.00175791928722358	5.21087441842386	ILMN_1731666
4570600	GPR89B	-0.421656794060199	6.93097893493776	-13.1828912359889	3.5289887007637e-06	0.00175791928722358	5.20733482073695	ILMN_1804539
6290725	FYN	-1.41348003874166	8.07863594054418	-13.1284492734496	3.62856139464677e-06	0.00176253990101038	5.18171184804487	ILMN_2249920
1340358	CREB1	-0.762627132429381	12.5188960486906	-13.1247764209286	3.63539327784981e-06	0.00176253990101038	5.17997829648221	ILMN_2334243
3990136	PTPN12	0.465053489745119	8.12402806876231	13.0654936228143	3.74771657555003e-06	0.00176253990101038	5.151910686626	ILMN_1695509
2060746	PATE2	-0.505581525944536	7.44216100202693	-13.0650741922093	3.74852522606719e-06	0.00176253990101038	5.151711522755	ILMN_2133784
3180468	LOC286208	-0.635428016451907	7.24519745762511	-13.0608869776876	3.75660895843028e-06	0.00176253990101038	5.14972280088146	ILMN_1657011
4220551	PNPT1	-0.893106816413369	10.2980436383769	-13.058237704847	3.76173382925952e-06	0.00176253990101038	5.14846410283694	ILMN_3251723
1070300	OGT	-1.05317182382722	9.57943310025033	-13.037783486676	3.80157043081913e-06	0.00176374232840837	5.13873502942421	ILMN_1697639
4570064	DKFZP586I1420	-0.670970203779293	7.23720057447631	-13.0030155076759	3.87039159851271e-06	0.00177823826812055	5.12215257345829	ILMN_1803856
6900300	LOC728452	-0.598493124214391	6.85636101329398	-12.965326040533	3.94660286028986e-06	0.00179581814574516	5.10411242293233	ILMN_1722223
6900768	HS.162932	-0.645002349508719	6.93277909548056	-12.9125822957883	4.05614073579033e-06	0.00182808331466482	5.07875358158973	ILMN_1823533
7380753	LOC100130353	-0.455145277605509	7.05293959221271	-12.8256444296341	4.24433365975282e-06	0.00187415604527483	5.03666468857196	ILMN_3183750
7560612	C21ORF58	-0.994570500950736	10.2213542894809	-12.8008764159127	4.29975394267362e-06	0.00187415604527483	5.02460735400264	ILMN_3307877
1230719	PIGM	-0.384041582421271	7.71702457900128	-12.7846996044569	4.33639539435741e-06	0.00187415604527483	5.01671630094409	ILMN_1799860
5490259	LOC646936	-0.485452078958979	7.78311760380107	-12.7812715130878	4.34420579042435e-06	0.00187415604527483	5.01504244959099	ILMN_3206429
3890427	LOC729843	-0.513806521929542	8.37467130029737	-12.7494563137665	4.41746092741708e-06	0.00187415604527483	4.99948066927354	ILMN_1746917
6900324	ATP5EP2	0.481993077103903	12.3592674121221	12.7225075423622	4.48061223942627e-06	0.00187415604527483	4.98626066637215	ILMN_2225887
3060239	HS.440088	-0.708972720847698	7.76818264595247	-12.7073103379705	4.51667794196968e-06	0.00187415604527483	4.97878987935515	ILMN_1816713
1110600	SMCR5	-0.784390591321389	7.63339043714633	-12.6985637742572	4.53758486908552e-06	0.00187415604527483	4.97448503500862	ILMN_3240236
3610343	NBN	0.421958301684269	7.90452839002823	12.6981609475633	4.5385503964026e-06	0.00187415604527483	4.97428668329074	ILMN_1734833
780576	MGC87895	-0.395601236517931	6.95857803870139	-12.6915616083531	4.55440156386123e-06	0.00187415604527483	4.97103603823745	ILMN_3302356
60309	ASB3	-0.392853179800843	7.62715143273372	-12.6704202546079	4.60560752123334e-06	0.00187888935109763	4.9606080189998	ILMN_2358784
5810735	LOC646996	-0.795588905559315	9.58034625835071	-12.5951823163367	4.79322879135759e-06	0.0019163559400636	4.92331793820646	ILMN_3247256
5270377	LOC728790	-0.394740393726654	6.70227219050255	-12.5878696856527	4.81192359071572e-06	0.0019163559400636	4.91967863512905	ILMN_3234922
4040086	LOC642035	-0.667792784425206	7.12409295086142	-12.5851363035315	4.81893279943301e-06	0.0019163559400636	4.9183176202789	ILMN_1657996
2510239	TRIM56	-0.794001651843411	8.18635837490065	-12.4956286456525	5.05500681292926e-06	0.00197783107582478	4.87354345841351	ILMN_1666376
2100743	DYRK2	-0.51236918188195	8.42401459747667	-12.4937777350959	5.06002557782635e-06	0.00197783107582478	4.87261334162126	ILMN_2374244
6270020	SEPT6	-0.795764309766761	7.69519695299098	-12.4795101810271	5.09890309681598e-06	0.00197783107582478	4.86543783674124	ILMN_1661342
6960594	ANXA11	-0.678567258934104	6.95993680972642	-12.4503166368348	5.17951639454013e-06	0.00198388093005043	4.85072364634914	ILMN_1807003
6270373	CCDC90A	0.548877393124923	7.47416455393163	12.4288928674633	5.23959774873664e-06	0.00198388093005043	4.83989813279812	ILMN_1761961
2100577	LOC729992	0.670214367307561	8.62196701528248	12.4286560948401	5.24026617619982e-06	0.00198388093005043	4.83977836050535	ILMN_3227994
2850435	SIAH1	0.375448723202142	8.83792423154267	12.3832528545555	5.37025512560076e-06	0.00201016014384947	4.8167582130867	ILMN_1711627
7560215	LOC100129685	1.48217585848283	11.4937901324365	12.3413499684608	5.49348680757112e-06	0.00201016014384947	4.79541929981012	ILMN_3259223
60753	LOC728620	-0.595723395359111	11.8975650376611	-12.3342729726423	5.51461550690175e-06	0.00201016014384947	4.79180646520933	ILMN_3232828
2750040	ZNF526	-0.733422147245445	7.39356214580167	-12.3033584502627	5.60800299667296e-06	0.00201016014384947	4.77599422503687	ILMN_1756631
6290114	SDPR	0.862901585916736	9.45035049328109	12.2964646823077	5.62907246926481e-06	0.00201016014384947	4.772461455376	ILMN_1715991
150315	C21ORF7	1.14247906997127	10.2743218288773	12.2675139377308	5.71854373845569e-06	0.00201016014384947	4.75759853656121	ILMN_1699071
5050086	MPL	1.14454218145354	7.34781251114464	12.2572352060687	5.7506981813967e-06	0.00201016014384947	4.75231111472718	ILMN_1776640
510133	SMA4	-0.576805274948628	7.81637368013967	-12.2516066342861	5.76839289890522e-06	0.00201016014384947	4.74941342679911	ILMN_1655195
3870408	DUSP18	-0.620236979003772	7.86117530772483	-12.2457102575216	5.78699599379401e-06	0.00201016014384947	4.74637609991778	ILMN_1734288
6900669	PDE4C	-0.858785808136037	12.4337918669152	-12.2388531473007	5.80871611351062e-06	0.00201016014384947	4.74284160498591	ILMN_1761277
5670435	DMC1	-0.973974944512364	11.3802615715854	-12.2172224896342	5.87784209817103e-06	0.00201016014384947	4.73167601817787	ILMN_2162367
730164	SLC40A1	0.380115855917777	9.14795015723143	12.2132600434666	5.89060622814976e-06	0.00201016014384947	4.72962798358746	ILMN_2053103
4540600	FAM115A	-0.499243568125225	12.9301323769014	-12.2116032875839	5.89595244206363e-06	0.00201016014384947	4.72877142731632	ILMN_2297069
6900048	LOC648210	0.493285026851996	10.7646005971237	12.2089997819655	5.90436489645789e-06	0.00201016014384947	4.72742510354169	ILMN_1732074
5960731	SOD2	0.537584768130279	6.55424900819214	12.1648501271945	6.04912137283591e-06	0.00204473264804795	4.70454032988683	ILMN_1792922
430593	RPL31	0.627204799711696	12.8014007692481	12.1088954732948	6.23842087194327e-06	0.002093764474631	4.67538893565554	ILMN_1754195
6760364	LCOR	-0.462502196504274	7.626184669074	-12.0925047260319	6.2951419839218e-06	0.00209792256412064	4.66681824110146	ILMN_1689817
5820386	AIRE	-0.412098279137952	11.8125432998915	-12.043203116509	6.46932140558416e-06	0.00211733553933056	4.64095226671119	ILMN_2261519
1430176	OGT	-0.755782231315438	8.48703466970021	-12.0341475721849	6.50190662122199e-06	0.00211733553933056	4.63618717625258	ILMN_2364828
1470291	BIN3	-0.604839291622432	6.8814699187717	-12.0331113878943	6.50564708748561e-06	0.00211733553933056	4.63564164870241	ILMN_1708485
20671	PSME4	0.388366439745089	8.71065941333398	12.024813831182	6.53568843671036e-06	0.00211733553933056	4.63127109637982	ILMN_1763540
780102	MLL3	0.446665679225758	6.82280172314569	12.0130952272809	6.57838490315565e-06	0.00211733553933056	4.62509228825424	ILMN_1725300
2230408	GNB5	-0.600267936984199	7.46257051950936	-11.9916997007742	6.65716011832967e-06	0.00211733553933056	4.61379212647524	ILMN_2412294
650678	TAGLN	-0.43020021467484	7.33328095847044	-11.9718258209089	6.73129537199007e-06	0.00211733553933056	4.60327352123244	ILMN_1778668
1450685	ZNF430	-0.583610242371446	12.2861187944363	-11.9693319918801	6.74066420904121e-06	0.00211733553933056	4.60195211107868	ILMN_2158164
990154	ARL16	-0.972097529251918	10.9474625358469	-11.962476273586	6.76649635715304e-06	0.00211733553933056	4.59831772434285	ILMN_2188119
5820482	LOC153684	-0.631642478395128	6.95105216439247	-11.9534140037655	6.80081571282982e-06	0.00211733553933056	4.59350968492805	ILMN_1782753
6270195	ARL5A	-0.650542235788681	10.1005081615985	-11.9350901395866	6.87081595676529e-06	0.00212514786615689	4.58377424802545	ILMN_1688526
3140300	LOC644591	-0.529046958604611	7.21803379262506	-11.9158312371831	6.94527299402664e-06	0.00213099202670959	4.57352236128765	ILMN_1710362
3930039	LOC100134159	-0.947176065176539	11.0198631406475	-11.900905340518	7.00360970552858e-06	0.00213099202670959	4.56556312085746	ILMN_3244728
2650014	TSNAX	0.468606928501644	7.5845204473281	11.8849931622821	7.06641586889205e-06	0.00213099202670959	4.55706455017872	ILMN_1713668
1030296	BCL11B	0.474943720623762	9.12998957415162	11.8841318186863	7.0698338692265e-06	0.00213099202670959	4.55660411829025	ILMN_1665761
1980301	FKTN	-0.550035016965431	12.4178438303992	-11.8549363211087	7.18680771445474e-06	0.00215253988272874	4.54097360200099	ILMN_2357386
830390	LOC440704	-0.71206041952021	8.9049605165166	-11.7726998937847	7.52830614709027e-06	0.00224064170942612	4.49669399071244	ILMN_1673421
5390070	LOC731777	0.688221630623911	8.2499472102765	11.7608788158394	7.57889594555275e-06	0.0022416005801962	4.49029822398621	ILMN_1703102
4670327	FBXO7	1.25908790947778	8.65543841841056	11.7413909489085	7.6631431586386e-06	0.00225013524225995	4.47973737245305	ILMN_1715963
3180324	FLJ10213	-1.0701945111877	7.50229843469082	-11.7283176671741	7.72025660402612e-06	0.00225013524225995	4.4726408332161	ILMN_2186877
1400519	PMS2L5	-0.378753966065735	7.06299474309048	-11.7214627500029	7.75039715335823e-06	0.00225013524225995	4.46891597651771	ILMN_2083334
7330630	BTF3	0.500373434572495	11.5309326057198	11.7053041569086	7.82197624206019e-06	0.00225030251731805	4.46012523487896	ILMN_1659762
4860196	FLJ44124	-1.19644315413063	10.9439624905391	-11.6999012853823	7.84607728498782e-06	0.00225030251731805	4.45718265109338	ILMN_2230162
4610414	SYAP1	-1.17426898358931	8.78513078502721	-11.6736098650287	7.96456960636905e-06	0.00226624393604076	4.44284005747491	ILMN_2089175
4810474	IL18	-0.783557487560479	12.3158795127622	-11.6663957718014	7.9974375529617e-06	0.00226624393604076	4.43889779552511	ILMN_1778457
7610370	SEPT6	-0.529798316969055	7.98889379696639	-11.6293848740471	8.16850655286951e-06	0.00230094187858002	4.41862635256245	ILMN_2399264
830445	FLJ11783	-0.402653222397061	6.64417071235849	-11.6188956307435	8.21774322117713e-06	0.0023011139790282	4.41286712658389	ILMN_1679003
6270634	TMEM120A	-0.415021875387788	7.77458985346442	-11.603146570312	8.29230463279208e-06	0.00230744164434197	4.40420821186001	ILMN_1654516
3440482	LOC645452	-0.959075939695633	11.9180238292354	-11.5860989294225	8.37388234469066e-06	0.00230744164434197	4.39481942453889	ILMN_3289685
3930377	TRIM38	-0.553240309166354	8.20308299244521	-11.5727466406237	8.43841433119396e-06	0.00230744164434197	4.38745423603917	ILMN_1697971
2490450	LOC91561	-0.458104512302756	7.92114037899941	-11.5668928366285	8.46688408963836e-06	0.00230744164434197	4.3842220379638	ILMN_1691053
1660307	DCAF6	0.672797058541874	8.98282506668097	11.5633561299765	8.48413765220936e-06	0.00230744164434197	4.38226828368713	ILMN_1670000
1710474	CHD9	-0.465125430451052	8.70464074457084	-11.4668114852196	8.97092644009164e-06	0.0023798381671117	4.32865729472075	ILMN_1762972
2940372	DTWD2	-1.17318758373249	9.86804654786557	-11.460676047153	9.00291952978163e-06	0.0023798381671117	4.32523211149921	ILMN_2054554
5690369	LOC100131205	0.814606199812185	11.2364660687274	11.4597346487108	9.00783989858195e-06	0.0023798381671117	4.32470637102397	ILMN_3283775
1850754	LOC644642	-0.330829879835775	7.45945300027543	-11.4560204212908	9.0272827497144e-06	0.0023798381671117	4.32263159358436	ILMN_1812250
5090309	FAR1	-0.380077364023402	8.08584026279646	-11.4493076065876	9.06254346044627e-06	0.0023798381671117	4.31887976422503	ILMN_2143250
4860575	C1ORF218	-0.592264218935455	7.92501900858746	-11.4487086545036	9.06569720534215e-06	0.0023798381671117	4.31854487931944	ILMN_1789436
2900204	RFX1	0.452695608102723	7.52862841870168	11.4215692802721	9.20991574971637e-06	0.0023798381671117	4.30334885433801	ILMN_1725787
4490594	LOC399900	-0.76412890994171	11.9691016555709	-11.4211542250639	9.21214151221484e-06	0.0023798381671117	4.30311612105999	ILMN_1701314
6960523	JMJD1C	0.471300971137613	8.46448633124539	11.4059011382586	9.29436301332067e-06	0.0023798381671117	4.29455630140394	ILMN_2410742
2000598	LOC100131713	-0.4339861288599	7.17879782225748	-11.3992894679588	9.33026206997294e-06	0.0023798381671117	4.29084169797733	ILMN_3295946
4010180	LOC653156	1.66418863957799	11.0646207108955	11.3963217347375	9.34642706286981e-06	0.0023798381671117	4.28917351838448	ILMN_3278157
2120468	C10ORF58	-0.486324979727411	11.6600236092836	-11.3949699893811	9.35380045818685e-06	0.0023798381671117	4.28841352370724	ILMN_2118472
5290433	HS.143018	-0.630915632129106	8.17666826303061	-11.3540974233658	9.57990309247425e-06	0.00241668127239631	4.26538300752363	ILMN_1824362
3460039	RUNDC2C	-0.650767740286393	7.44246661301778	-11.350385051455	9.60074549818285e-06	0.00241668127239631	4.26328632487375	ILMN_1709164
5690543	LQK1	-0.361935308533466	7.18586969337703	-11.3358574180947	9.6828051910111e-06	0.00242444121721809	4.25507355709215	ILMN_3301042
6480274	LOC730995	-0.487179085340413	6.89802650513271	-11.3240629733956	9.75001311696899e-06	0.00242842037228591	4.24839674785089	ILMN_1654313
1260543	ARHGAP21	0.576313711307367	7.79033973478532	11.307732652804	9.84394493013782e-06	0.00243081098501168	4.23913859753913	ILMN_1811592
6200215	TTC13	-0.39999960848756	7.07676245244214	-11.3045546537968	9.86234408474194e-06	0.00243081098501168	4.23733505683287	ILMN_1753064
1340477	TMEM191A	-0.484378491109345	7.06692499790086	-11.2871706743831	9.96368376242831e-06	0.00244306428336474	4.22745889268736	ILMN_3228529
3610411	LOC100131672	1.52814178921776	7.87084322143186	11.2677211523494	1.00784702121435e-05	0.00244932484359465	4.21638794616316	ILMN_3279144
1050612	SULT1A1	-0.729054007787115	11.0165695777247	-11.2653222617741	1.00927317477962e-05	0.00244932484359465	4.21502090141316	ILMN_2404795
2810114	C15ORF17	-0.336047040471634	7.14415453746297	-11.2462730064613	1.02067985125483e-05	0.00246436901025165	4.20415319081452	ILMN_1657744
4670593	LOC100130764	-0.49465679523021	7.07566314905028	-11.2018952776679	1.04782605010813e-05	0.00251312784261787	4.17875113476421	ILMN_3256926
6560356	C2ORF69	-1.18425217819616	10.7769103084323	-11.1948115753286	1.05223471773625e-05	0.00251312784261787	4.1746854297538	ILMN_3236377
4560088	LOC439949	-0.814273591515242	8.28131016306151	-11.1875016617507	1.05680629013578e-05	0.00251312784261787	4.17048671964393	ILMN_1893633
6650035	LOC338758	-0.935276277013712	8.53162592895636	-11.1665938006613	1.0700070594046e-05	0.0025317972036102	4.15845973358278	ILMN_1795835
5550603	USP49	-0.863470281948756	9.62548197654041	-11.0871519525226	1.12190242289826e-05	0.00264138250541364	4.11251992514383	ILMN_1680279
20110	CREB3L2	0.408913939157203	7.88161379140411	11.0695154556438	1.13380790643562e-05	0.00264481296019122	4.10226881226885	ILMN_1751097
6550025	TTC15	-0.531518845731999	7.89465320159411	-11.0684419716858	1.1345371825937e-05	0.00264481296019122	4.10164424015816	ILMN_1693317
5290703	DCK	0.334232675813063	7.71688226655297	11.0087343064173	1.17595200072412e-05	0.00272792041815037	4.06679358715215	ILMN_1651433
2480326	HSP90B1	0.443503983400691	9.69523157024936	10.9693954342774	1.20417707009461e-05	0.00277004766648526	4.04371148692737	ILMN_2096116
5900746	GNL3L	0.579907680377558	8.35073157274515	10.9671390399305	1.20581919847846e-05	0.00277004766648526	4.04238463061294	ILMN_1708414
6370270	GJC1	-0.447698511747802	12.8044194693934	-10.9310511479288	1.23243164849572e-05	0.00281750545419144	4.02112025539599	ILMN_2397484
2900053	CSF2RA	-0.784941179589622	10.4398470990779	-10.9161372539763	1.24362408243422e-05	0.0028294241563959	4.01230863393295	ILMN_2376458
1400377	KIDINS220	0.462143693474595	8.14177779087428	10.9015676873803	1.25466976455792e-05	0.00284089652000834	4.00368697993592	ILMN_1679232
4670634	LOC100132394	-3.31448755435041	9.5297948809097	-10.8935936048458	1.26076236474405e-05	0.00284109797079918	3.99896260654687	ILMN_3249578
450132	RBM12B	-0.934614025325542	7.81995887376972	-10.8790565974727	1.27195607573594e-05	0.00284423304610629	3.99033962242599	ILMN_1805778
4670241	SYF2	0.486255297364574	9.3957557679896	10.8690673668343	1.27971339135295e-05	0.00284423304610629	3.98440654041912	ILMN_2394498
3170037	HS.582113	-0.52425116797789	6.86310754030524	-10.8684631248743	1.28018434761245e-05	0.00284423304610629	3.98404745016868	ILMN_1910550
2970402	TUBGCP6	-0.628683209862	7.18387630576402	-10.8583550667887	1.28809201134298e-05	0.00284842889031699	3.97803698985652	ILMN_1766803
2000333	LOC100131391	0.514964288679978	7.62200797713051	10.8345004182966	1.30697481236331e-05	0.00287674274630088	3.96382688236367	ILMN_3278879
6580088	LOC649841	-0.832471611544456	7.93087080957893	-10.774080269708	1.35622547178584e-05	0.00294729667506891	3.92767298361629	ILMN_1697377
5900735	ANXA11	-0.423746349567155	8.38291238032637	-10.7735757681841	1.35664549224094e-05	0.00294729667506891	3.92737012135944	ILMN_1685170
6180377	CARD8	-0.352231189875101	8.57297180975555	-10.772293958982	1.35771332156673e-05	0.00294729667506891	3.92660055259205	ILMN_2192281
6130458	LOC400986	-0.762923064352723	7.52877238230045	-10.7520183260392	1.37473187915724e-05	0.00294898187728563	3.91441351828986	ILMN_1811117
7050136	RAB22A	0.37336694663871	8.23409993879763	10.7426627806171	1.3826661669438e-05	0.00294898187728563	3.90878129999753	ILMN_1786976
160132	BAT1	-0.682998959528359	9.38217273140032	-10.7388591772522	1.38590680659074e-05	0.00294898187728563	3.9064898482175	ILMN_1686626
380369	TRRAP	0.529097491627756	8.14839712479853	10.736034932435	1.38831862293317e-05	0.00294898187728563	3.90478780115707	ILMN_1660368
3930358	SRP9	0.349107063410253	7.12026228649456	10.731078830282	1.39256251279322e-05	0.00294898187728563	3.90179973671743	ILMN_1759883
4540358	LOC400890	0.420698541141449	7.59727755557924	10.7243572477472	1.39834174430478e-05	0.00294898187728563	3.89774472427314	ILMN_1658950
510209	LOC643310	0.417184063973576	8.92886912661586	10.7185447373673	1.40336132882472e-05	0.00294898187728563	3.89423578968601	ILMN_1756139
7210156	PCDHB9	-0.623446130420787	7.41745732590588	-10.7078483384789	1.41265214385002e-05	0.00294898187728563	3.88777281620641	ILMN_2047885
2970521	PGRMC1	1.05330414356251	9.05055692571513	10.70397545257	1.41603331918964e-05	0.00294898187728563	3.8854309193388	ILMN_1684771
2120689	UBXN6	0.868619565246378	10.1709647151427	10.6945828947382	1.42427162749038e-05	0.00294898187728563	3.87974729879665	ILMN_1658624
3940333	ZNF266	-0.458996185881963	7.36947102562044	-10.6914435876869	1.42703727552862e-05	0.00294898187728563	3.87784636881867	ILMN_2396786
4810739	OCIAD1	-0.915814109015342	11.3759330038887	-10.6674650915014	1.44836411899717e-05	0.00296338544513416	3.86330568973547	ILMN_2330495
3310301	LOC646531	0.371543082284509	10.6302577328574	10.6673065806954	1.4485063004477e-05	0.00296338544513416	3.86320944372802	ILMN_1669424
6280411	ARID1A	0.803333632996269	8.93481619369234	10.6518480835381	1.46244878138419e-05	0.00296338544513416	3.85381535896787	ILMN_1797341
270039	HM13	-0.569409132158378	7.01695282665363	-10.6449077232232	1.46875803828022e-05	0.00296338544513416	3.84959265719834	ILMN_1766269
1940402	PLIN5	-0.978946533865891	8.37332673606486	-10.6444554705427	1.46917023835493e-05	0.00296338544513416	3.84931738546875	ILMN_2209993
4850278	SNORA25	-0.838005862312643	7.63614466276224	-10.6418149563069	1.47157952709365e-05	0.00296338544513416	3.84770992249904	ILMN_1682038
1430634	MGC33556	-0.322752551285256	7.65898668351166	-10.6287444672024	1.48357174081e-05	0.00296358275330399	3.839746309058	ILMN_1663068
1010161	ARL4A	0.475554411228538	6.99291362109255	10.6251247353866	1.48691245646489e-05	0.00296358275330399	3.8375388969185	ILMN_1704842
4780470	HCG2P7	-0.977678643422535	11.2737313138418	-10.6212857339308	1.49046488026192e-05	0.00296358275330399	3.83519683120126	ILMN_2091123
1980500	ZMAT2	0.537823988432439	9.09991105784996	10.5874182583174	1.52222530409456e-05	0.00299418247224918	3.81449337763835	ILMN_1745343
7150176	MAT2A	-0.400212848781498	9.27617913630243	-10.5868522458677	1.52276259453463e-05	0.00299418247224918	3.81414672959233	ILMN_1737298
2570139	TARDBP	-0.608380737801102	7.33970409084195	-10.5802237545815	1.52907078465736e-05	0.00299418247224918	3.81008561402255	ILMN_1677532
4280113	NFKBIA	0.519502725041243	10.264954265817	10.5587337580691	1.54972736767037e-05	0.00299418247224918	3.7968992986927	ILMN_1773154
4280093	LOC440157	-0.398185489234442	6.95320076125276	-10.5578972170176	1.55053785208787e-05	0.00299418247224918	3.7963853785543	ILMN_2082893
650446	SLC16A12	-0.751769732856638	12.3642778833699	-10.554930687149	1.5534158634107e-05	0.00299418247224918	3.79456254949651	ILMN_2180929
7210682	ACAP1	-0.517719303147582	8.29090933474047	-10.5411691207573	1.56684640062446e-05	0.00299418247224918	3.78609893303672	ILMN_1808395
450561	LOC100133772	-0.812899798200394	11.0429159942792	-10.5410738504294	1.56693983779641e-05	0.00299418247224918	3.78604029633153	ILMN_3240943
3060458	FAM111A	-0.606424541660185	7.86788489761967	-10.535514712751	1.57240298294102e-05	0.00299418247224918	3.78261773284282	ILMN_1778845
6130020	BLZF1	-1.0579425961351	10.837587457251	-10.5342551051397	1.57364384437411e-05	0.00299418247224918	3.7818419525154	ILMN_2106658
6280102	LOC202781	-1.2349201517648	10.1876822594036	-10.5324210394863	1.57545260357553e-05	0.00299418247224918	3.78071218080237	ILMN_3218292
2640719	RN7SK	-0.641134743836703	7.80633136281206	-10.5078868821596	1.59987669940158e-05	0.00301288287311952	3.7655778290697	ILMN_2074860
5390324	DNAJC30	-0.752132475541233	6.9167749627092	-10.50038054903	1.60743506096899e-05	0.00301288287311952	3.76093940839687	ILMN_1771824
2850273	SAPS3	-0.508290380667317	7.80547617717618	-10.4972805641686	1.61056835862515e-05	0.00301288287311952	3.75902272596825	ILMN_1732725
150762	OSCAR	-0.38098372810531	7.75277764759308	-10.4954226704759	1.61244954150186e-05	0.00301288287311952	3.75787370611443	ILMN_1741917
3840053	UGP2	-0.557689864014329	6.98708483285761	-10.4862602062723	1.62176343499732e-05	0.00301288287311952	3.75220378439756	ILMN_1671969
6760653	NOL10	0.347507370776486	7.46310691709814	10.4791582913063	1.62902476674974e-05	0.00301288287311952	3.74780511608973	ILMN_1775011
770561	C20ORF108	0.663638712804526	9.30378191504442	10.478345003746	1.62985866390253e-05	0.00301288287311952	3.74730118017035	ILMN_1708016
2900328	PTPLAD2	-0.706691361789918	8.54385373916963	-10.4660909649504	1.6424820969729e-05	0.00301597210637952	3.73970287536916	ILMN_1690114
650564	CCDC125	-1.11480139049876	9.72025943614163	-10.4643580918093	1.64427615207387e-05	0.00301597210637952	3.73862756939707	ILMN_3244319
7040709	IGF2BP2	0.969228522272719	9.04520539443103	10.4569075501032	1.65201514351313e-05	0.00301711184078786	3.73400196515889	ILMN_1702447
840435	POLR2J4	-0.351739409428511	6.71052567946024	-10.4495024912321	1.65974790350913e-05	0.00301711184078786	3.72940090900926	ILMN_1740486
6660332	C15ORF63	-1.06625523099496	10.2039463422327	-10.4452621487533	1.6641944006214e-05	0.00301711184078786	3.72676455866515	ILMN_2073543
2900722	DNAJC13	0.444164192107703	7.28551490845742	10.4341601439098	1.67590037183836e-05	0.00301711184078786	3.71985637885278	ILMN_1752281
4260253	OBFC2A	-0.510725555589183	9.3213662160967	-10.4268665489269	1.68364163908535e-05	0.00301711184078786	3.71531345315976	ILMN_1785852
2060440	MAFB	0.530166938918913	7.7790121569651	10.4254576635437	1.68514167524893e-05	0.00301711184078786	3.71443549471134	ILMN_1764709
6770309	MYL6	0.306170584526817	12.4451841233298	10.415856679451	1.69540431848796e-05	0.00301711184078786	3.70844899971619	ILMN_1809013
650546	LOC100130604	-0.398471599383664	6.72235283222003	-10.4112066346492	1.70040032332793e-05	0.00301711184078786	3.70554732492746	ILMN_3263375
6280504	LOC100008589	-3.02265594441207	9.41354543888737	-10.4079441895019	1.70391547149529e-05	0.00301711184078786	3.70351065470473	ILMN_1733559
7210128	NOTCH2	0.472446665979626	7.43375632857309	10.3990216294585	1.71357137706713e-05	0.00301711184078786	3.69793682967608	ILMN_2405297
6040592	LOC728105	-0.675581127888454	7.82859626802438	-10.3976798428133	1.71502881299143e-05	0.00301711184078786	3.69709816461303	ILMN_3235006
6770286	MCART1	-1.03975909603344	10.7990021762217	-10.3819258088076	1.73224639950346e-05	0.0030209677603415	3.68724220596943	ILMN_1772492
4900630	KIAA0319L	-0.303807581305624	6.63403374187158	-10.3758892115661	1.73889574559982e-05	0.0030209677603415	3.68346116183993	ILMN_2260500
270398	LOC642367	-0.447978843778259	7.06133994534804	-10.3714454108286	1.74380913957067e-05	0.0030209677603415	3.68067619073299	ILMN_3292082
4040709	SON	0.414496789629706	6.74934035098955	10.3651231508166	1.75082668929917e-05	0.0030209677603415	3.67671165964907	ILMN_2323302
5390148	LOC642333	-0.52002037008256	9.40451325379152	-10.3611438282164	1.75526007939149e-05	0.0030209677603415	3.67421493247634	ILMN_1696027
6250408	RPL12P6	0.808385346689164	8.40596418414595	10.3578076880413	1.75898672031943e-05	0.0030209677603415	3.67212092395284	ILMN_3226244
1230164	HS.534061	1.0418008446592	7.8236598006898	10.3549420231827	1.76219499008356e-05	0.0030209677603415	3.67032161570174	ILMN_1816342
4010692	HS.569948	-0.345031515944673	6.55846486957216	-10.349434159361	1.76838002313573e-05	0.0030209677603415	3.66686173953908	ILMN_1821887
3710711	STAG3L2	-0.840529044655878	8.11948954047216	-10.3407827332791	1.77814493864993e-05	0.0030209677603415	3.66142299607712	ILMN_1791375
4060685	LOC653080	-0.739855566767514	7.34509373053814	-10.3376677070686	1.78167586688245e-05	0.0030209677603415	3.65946347576114	ILMN_1813191
5260008	C1ORF183	-0.659934003358102	8.09085225046893	-10.3322437042194	1.78784307107356e-05	0.0030209677603415	3.65604990275208	ILMN_2388955
5700110	HS.409512	-0.482985478711921	6.87191670487868	-10.3270026565755	1.79382528718797e-05	0.0030209677603415	3.65274956219536	ILMN_1882495
6520551	RTF1	0.390017345543539	7.19445295275204	10.3206629581727	1.80109191708071e-05	0.00302244938978761	3.64875487980661	ILMN_1791039
1030376	PLCG1	-0.353271058921422	6.98913741743194	-10.2924519572708	1.83383557129786e-05	0.00306581115311049	3.63094556347998	ILMN_2382906
3890524	C9ORF78	0.389832058762473	10.364090579428	10.2872996952748	1.83988835763451e-05	0.00306581115311049	3.62768709239319	ILMN_1697166
4920070	RPL21	0.719907211768225	12.5278602343524	10.2802174365015	1.8482455244373e-05	0.00306881170936591	3.62320504330338	ILMN_2290808
3170601	CLEC12A	-0.355201305269049	8.88923083159894	-10.2748071971345	1.85465872594436e-05	0.00306881170936591	3.61977881471542	ILMN_1663142
3460114	HS.121070	-0.476082744644019	6.89387899638137	-10.2288096509418	1.91021572846233e-05	0.00314305946227402	3.59056757168921	ILMN_1903077
6020424	LMNA	0.32019374987333	7.10757195956622	10.2266954832557	1.91281432946964e-05	0.00314305946227402	3.58922142516936	ILMN_1696749
4290047	HS.352677	-0.609242890164017	7.20334817926311	-10.2126603035215	1.93016758882549e-05	0.00315813118437549	3.58027698384372	ILMN_1879066
1500747	CBX7	-0.812148990424093	8.37852258424522	-10.2058749311625	1.93862114225628e-05	0.00315813118437549	3.57594784093469	ILMN_1657361
6660630	TP53INP1	-0.421144293192716	9.16236645624062	-10.20165120664	1.94390449007338e-05	0.00315813118437549	3.57325143919696	ILMN_1714108
4900168	TSPAN5	1.21666789193189	9.52626159944542	10.1905702805484	1.95784320211867e-05	0.00315813118437549	3.56617152920747	ILMN_1799028
4780048	FBXO7	1.35493579392756	10.6933185789505	10.188777120489	1.96010946985028e-05	0.00315813118437549	3.56502502453337	ILMN_1745962
2360112	NIPBL	0.335164875572306	6.8886753159091	10.1872608462433	1.96202812206832e-05	0.00315813118437549	3.56405537904533	ILMN_1690136
6770326	NLRP8	-1.17662990272213	9.78680407604489	-10.1698271396609	1.98424212758242e-05	0.00318306068486722	3.55289511799083	ILMN_2075794
2570482	LOC728417	-0.583211585935222	6.90810161048486	-10.1610445154623	1.99554098767316e-05	0.00319037115404246	3.54726482838305	ILMN_1665540
1740041	CRLF3	0.580073709074069	7.98799724590207	10.1541227023953	2.0044973877344e-05	0.00319389999595134	3.54282364223596	ILMN_1660579
5870202	FBXO33	0.334503036737384	8.39684370823635	10.1460597129316	2.01498798837054e-05	0.00319984149576038	3.53764601328035	ILMN_1664826
1260341	IL13RA1	0.557039039504812	9.50102486267918	10.1406779137245	2.02202482481186e-05	0.00320027694931678	3.53418756279054	ILMN_1768505
20050	ATG10	-0.463451110489307	7.74098675721977	-10.1314746288914	2.03412308609845e-05	0.00320129927786292	3.5282686304138	ILMN_1748968
2600220	POLR2J4	-0.427035202240642	6.76658353837416	-10.1299006959187	2.03620033099495e-05	0.00320129927786292	3.52725578592062	ILMN_1754584
6980600	LOC653080	-0.536222317741607	6.93767916018098	-10.105841373193	2.06825496107296e-05	0.00323110205175261	3.51175158704823	ILMN_1660343
6280458	BCL6	-0.555764578195362	10.7217796753527	-10.103528385015	2.07136665590063e-05	0.00323110205175261	3.51025890848896	ILMN_1737314
4760338	CDC25B	-0.451976384386006	8.95056445697044	-10.1003584841665	2.07563980249095e-05	0.00323110205175261	3.50821261000061	ILMN_2338323
2350632	LOC100132960	-0.361679311229665	7.01556021761858	-10.0859709013516	2.0951610068275e-05	0.00325079686315074	3.49891590735219	ILMN_3242734
7000377	PHIP	-0.480858200400949	9.02395286049663	-10.0791491721208	2.10448955819782e-05	0.00325459997916978	3.49450284199851	ILMN_1788689
5490632	LOC401098	-1.02745472732361	9.42488547301008	-10.0585051906182	2.13300817843123e-05	0.00328652310853331	3.48112785032732	ILMN_3294213
870630	CA2	1.30295730326679	8.58746324850865	10.0502424320637	2.14454548328606e-05	0.00328652310853331	3.47576601107625	ILMN_1662795
6020630	MMP25	-0.588901582662841	10.5909230518523	-10.0492283526609	2.14596631772456e-05	0.00328652310853331	3.47510762324038	ILMN_1717207
4830301	KAT2A	-0.391200278771092	7.51136988608752	-10.0390185111049	2.16033109081651e-05	0.00329784994228096	3.46847482987841	ILMN_1782247
1400408	EGLN2	-0.477605014944892	7.86624411458171	-10.0206639547815	2.18643041329205e-05	0.00332570261531011	3.45653212429736	ILMN_1768773
3830497	KLF12	-0.425154887928434	6.82092242894687	-10.0163392290246	2.19263194636172e-05	0.00332570261531011	3.45371465931435	ILMN_1797375
990332	FAM175A	-0.963538374964205	10.1025968792509	-10.0078867448253	2.20481029201058e-05	0.00333349001433919	3.44820418019477	ILMN_3237177
650066	ITGB1	0.34683818893584	8.82804851334997	10.0006155377951	2.21534810177321e-05	0.00333875535733164	3.44345971821671	ILMN_2383934
4060075	SPTA1	0.373040127196234	6.76968448229876	9.98219284321763	2.24230405752483e-05	0.00334687322685979	3.43142190742546	ILMN_1717935
3460692	CYLD	-0.397417698479694	7.75346689272454	-9.97780592958035	2.24877770616197e-05	0.00334687322685979	3.42855179750865	ILMN_1775508
4610184	HS.571887	-0.518675825660155	6.87756167275348	-9.97176119099155	2.25773253906542e-05	0.00334687322685979	3.42459479442392	ILMN_1823809
1260025	CDK5RAP1	-0.388418150363937	7.40186369086942	-9.96558182884207	2.26692866008394e-05	0.00334687322685979	3.42054694030226	ILMN_1711023
6960215	PITPNM1	-0.506249208327392	8.38291079025645	-9.96426263975495	2.26889737763534e-05	0.00334687322685979	3.41968243510722	ILMN_1653220
730008	HS.520591	-0.844338139381857	7.21714289973919	-9.95668334727177	2.28024615011639e-05	0.00334687322685979	3.41471305603579	ILMN_1857413
4490671	MIF	-0.353272900179673	9.38511477273726	-9.9507316053734	2.28920309116942e-05	0.00334687322685979	3.41080787356622	ILMN_1807074
5670431	LOC100128510	-0.866249108032537	7.32621102570748	-9.94879356289968	2.29212831711343e-05	0.00334687322685979	3.4095356912298	ILMN_3186390
3390397	LOC100132727	-0.7718297682793	10.5000953303688	-9.9455349734575	2.29705630612628e-05	0.00334687322685979	3.40739605415533	ILMN_3243175
5290097	PPP1R14B	-0.329534813854546	7.70159420769093	-9.94522118259528	2.29753148868148e-05	0.00334687322685979	3.40718997394911	ILMN_1659888
3140092	TRAK1	0.392631648152631	6.99830748691697	9.9445614238814	2.29853094421197e-05	0.00334687322685979	3.40675665824332	ILMN_1782069
1450255	COX19	-1.07351255497607	8.07457650779882	-9.92332124159798	2.33097243705313e-05	0.00337712525337786	3.39278969142858	ILMN_1656656
770142	YIPF6	1.01728414265205	8.62248389650815	9.92084372255359	2.33479023516063e-05	0.00337712525337786	3.3911584097682	ILMN_1803939
620754	RPS5	-0.515393431029779	11.6892568254799	-9.91264273163837	2.34747847777735e-05	0.00337712525337786	3.38575541899812	ILMN_1707810
2350543	EID2B	-0.601247868149402	11.0729413720143	-9.91240178884546	2.34785243615433e-05	0.00337712525337786	3.38559660668322	ILMN_2051900
3840471	LOC728782	0.860938353269632	11.6375179794174	9.89890531188323	2.36890816748578e-05	0.00339708609727059	3.37669394062306	ILMN_3299187
6450475	YRDC	-0.76028851999022	10.3110490314875	-9.88217700452102	2.3953038506711e-05	0.0034245608497072	3.36564102881951	ILMN_1736008
5560500	KCTD12	-0.650807653141878	8.63580682314465	-9.87669878643063	2.40402037964878e-05	0.0034266703742807	3.36201695606422	ILMN_1742332
7000064	KCNH6	-0.834266855524627	11.5707710349108	-9.86765433070693	2.41849011791557e-05	0.00343666390301033	3.35602886051853	ILMN_2235785
6620601	ZBTB40	-0.351891540979384	7.07178520704062	-9.8632601752957	2.42555574161708e-05	0.00343666390301033	3.35311744346303	ILMN_1784037
870500	TTLL3	-0.710367755646423	7.34553601604052	-9.81555642305058	2.50378789450375e-05	0.00353691804571944	3.32141926749563	ILMN_1682818
540377	CXCL5	0.627988813484327	7.01834928541436	9.80074395885503	2.52865928236368e-05	0.00355412563481247	3.31154255059063	ILMN_2171384
3360608	RPS15A	-0.72391003169485	12.5558088640083	-9.79613970638325	2.53644723051824e-05	0.00355412563481247	3.30846920118627	ILMN_1787949
6550209	KIF2A	0.303518721905216	7.62257603859352	9.79444914343888	2.53931359203177e-05	0.00355412563481247	3.30734035239197	ILMN_1734476
2320452	LOC284757	-0.592027697865758	7.06309144333825	-9.79050771951927	2.54601058724389e-05	0.00355412563481247	3.30470770159401	ILMN_1657398
460711	BAT2D1	0.355259204007615	8.45310883089969	9.77576184378438	2.57124408796041e-05	0.00357065280554387	3.29484806202559	ILMN_1743137
5080524	LBR	0.622477578500347	7.66238412384849	9.76816148909144	2.58436072920154e-05	0.00357065280554387	3.28975987606663	ILMN_1768969
2320653	ECHDC2	-0.819670038297927	8.36872178033611	-9.76608033660194	2.58796559543116e-05	0.00357065280554387	3.28836586420896	ILMN_1671568
3400482	RPIA	0.655619909415319	8.43256959249849	9.76604260513184	2.58803100458878e-05	0.00357065280554387	3.28834058768246	ILMN_1714809
5390487	SPTBN1	0.413313848345791	7.14408028616328	9.74994671476088	2.61610576681992e-05	0.00359889456986101	3.27754819026013	ILMN_1661335
1580524	ACSL3	0.350447540839214	7.58293663788218	9.74118708515357	2.6315295671632e-05	0.00360409470415854	3.27166668573841	ILMN_2360705
1050068	F2RL1	0.41243755827309	7.67258124414431	9.739157606816	2.63511773902511e-05	0.00360409470415854	3.27030320956306	ILMN_2041190
2070209	BTAF1	-0.978240014868824	8.42186123792283	-9.73275232741139	2.64647889799765e-05	0.00360920233112226	3.26599789497493	ILMN_1676842
5670672	GUSBL1	-0.549714286140772	8.11024781414044	-9.72793390094452	2.65506205509117e-05	0.00361050292049079	3.26275716305689	ILMN_1667551
1090377	FLJ35390	-0.758071826121243	10.0198056204668	-9.71872257985313	2.67155839651559e-05	0.00362000085415114	3.25655706250063	ILMN_3269655
1190575	LOC728453	-0.328875584446424	9.2724585623183	-9.7155063188211	2.67734568593052e-05	0.00362000085415114	3.25439071372513	ILMN_3298037
4060017	IL17RD	-1.19431797040561	9.66031515956007	-9.71095165835995	2.68556561651376e-05	0.00362044020443633	3.25132154393216	ILMN_2407851
160446	HMBOX1	-0.37922002194711	7.39862784660569	-9.7060935302459	2.69436479241352e-05	0.00362044020443633	3.24804616605399	ILMN_1720059
2100025	RAB37	-0.666780163430314	7.91530554548184	-9.70264973918317	2.70062209108895e-05	0.00362044020443633	3.24572326900968	ILMN_2243912
3460168	PHF20L1	-0.31958998228828	6.5425504123745	-9.69399714550557	2.71641654828688e-05	0.00362923807175475	3.23988301115464	ILMN_1727287
1570255	DEF6	-0.35435925514517	8.90013021420162	-9.69066721652323	2.72252290740853e-05	0.00362923807175475	3.23763390212545	ILMN_2145280
870131	HSPA5	0.291635042219685	7.32757364451178	9.6804665061064	2.74132589941051e-05	0.00363572658662862	3.23073891651343	ILMN_1773865
1770273	ANKRD30B	-0.693519785095241	10.5003578757951	-9.67969395439606	2.74275593564739e-05	0.00363572658662862	3.23021640478657	ILMN_1730678
2600463	TNFRSF10B	-0.491530323404878	8.12310674698672	-9.67001653262556	2.7607412594332e-05	0.00364934521285355	3.22366731200142	ILMN_1699265
4890706	DR1	0.35295490942032	7.57871424430066	9.65736847014309	2.78444949278262e-05	0.00367043184810452	3.21509720759721	ILMN_1759983
1580053	FAM39DP	-0.551344120774543	7.43501216561921	-9.62333275951813	2.84940318527653e-05	0.00371839667308913	3.19197504185768	ILMN_1739199
2120653	RAXL1	-1.01582586821385	8.25775317394847	-9.62311853073575	2.84981742582855e-05	0.00371839667308913	3.19182922698892	ILMN_1653412
6860164	CLEC1B	0.878306490698118	7.61555800727479	9.62255515019623	2.85090712493794e-05	0.00371839667308913	3.1914457452398	ILMN_1745103
6560767	C17ORF62	-0.430305390896132	8.84096051440493	-9.62185277908389	2.85226632362985e-05	0.00371839667308913	3.19096762160807	ILMN_1750401
5570070	PLA2G2D	-0.630575573487937	7.54867634803796	-9.60298526372299	2.88905444358012e-05	0.00375600888553687	3.17810992110099	ILMN_2233050
3140364	PTPN12	0.380259382419065	8.47093843782101	9.59876509484897	2.89735644635506e-05	0.00375648216742084	3.17523027677018	ILMN_2222074
990358	LIMS1	0.547781239994	9.4337820805658	9.58970992451378	2.91526143953527e-05	0.00376481145365628	3.16904686609748	ILMN_1733176
6280750	HS.572649	-1.22776379853737	8.47021584565294	-9.58397776011281	2.92666063315098e-05	0.00376481145365628	3.16512936304269	ILMN_1822307
3420195	ATPBD1B	-0.563049054527779	7.91547005238245	-9.57656241100501	2.94148214254156e-05	0.00376481145365628	3.16005780005718	ILMN_1721741
730390	LOC727818	0.490752030515895	7.04258043141041	9.574440698236	2.94573858886738e-05	0.00376481145365628	3.15860592709138	ILMN_3239188
4210392	LOC646808	-0.302145757846967	6.72003634578731	-9.57216233869624	2.95031706985953e-05	0.00376481145365628	3.15704647779403	ILMN_3288755
780022	LOC100132299	0.492546353543255	7.69571212910931	9.56419837299581	2.96638459676647e-05	0.00376481145365628	3.151592323259	ILMN_3249261
770356	PPA2	-1.03924766255061	10.8429713940441	-9.55949336206435	2.97592371305224e-05	0.00376481145365628	3.14836779045462	ILMN_2342455
1470736	HS.512096	-0.536946693380219	7.15307557068872	-9.55596950599115	2.98309089820841e-05	0.00376481145365628	3.1459516370944	ILMN_1871233
5900053	ZNF652	-1.02059452296804	9.97543911113978	-9.54936548821836	2.99657562108409e-05	0.00376481145365628	3.1414209820679	ILMN_2155322
360373	C14ORF85	-0.557411664666287	11.6919139051484	-9.54538908219241	3.00472836972717e-05	0.00376481145365628	3.13869136980486	ILMN_2134381
3060682	BPGM	0.465734904294765	7.54123012544123	9.54267940278684	3.0102983842723e-05	0.00376481145365628	3.13683060755616	ILMN_2352921
6020291	LRBA	0.522827366063979	7.3368720283083	9.53701488758019	3.0219802234902e-05	0.00376481145365628	3.13293890541768	ILMN_2153373
4390037	LOC388969	-0.697763549234096	7.32025455797784	-9.53370264263987	3.02883482881166e-05	0.00376481145365628	3.13066214225681	ILMN_1679771
5560370	MRI1	-0.566493167749715	8.14475152122621	-9.53215420397286	3.03204532944923e-05	0.00376481145365628	3.12959748998993	ILMN_1732089
4260672	SMA4	-0.600122244667405	7.49218027337355	-9.52699910299388	3.0427616530608e-05	0.00376481145365628	3.12605169008236	ILMN_2133534
4250427	ZNF493	-1.1345318602882	7.59776516402731	-9.52681163216368	3.04315217238603e-05	0.00376481145365628	3.12592270458675	ILMN_2278653
2000497	AFMID	0.36754624281502	6.92675581288222	9.52573331508837	3.04539951200389e-05	0.00376481145365628	3.12518073775547	ILMN_2095653
3120050	MLL5	-0.445396146916596	7.6540773252334	-9.52187543270304	3.05345521837004e-05	0.00376481145365628	3.1225254765597	ILMN_2259633
5960411	BCYRN1	-1.00280751131112	8.56041398156658	-9.51561673007066	3.06657557106864e-05	0.00376481145365628	3.11821535932569	ILMN_1678757
6560338	ZNF512	-0.44464439467008	7.91404404408876	-9.51383563220651	3.07032103030155e-05	0.00376481145365628	3.11698823528228	ILMN_1730824
1470373	PIP5K2B	-1.00568427627992	9.77211498037031	-9.51057149709465	3.07719863217533e-05	0.00376481145365628	3.11473870532912	ILMN_1812105
940164	ASAP1	0.40438045797645	7.79706042834149	9.50596909880932	3.0869256858692e-05	0.00376481145365628	3.1115654894872	ILMN_2233366
6020743	LOC730313	-0.712446298407625	11.7723333732718	-9.50363198561912	3.09187846126961e-05	0.00376481145365628	3.10995349206496	ILMN_3237656
780189	ZNF786	-0.931433332824243	9.0504322910164	-9.49837915042581	3.10304311263559e-05	0.00376481145365628	3.10632886397874	ILMN_1713706
3830070	HS.193767	-1.001903555005	7.79258958649263	-9.49554725807093	3.10908112774664e-05	0.00376481145365628	3.10437387829691	ILMN_1903914
6900279	C21ORF24	-0.67606260644089	11.5625308832666	-9.49482395948899	3.11062544297616e-05	0.00376481145365628	3.10387445227651	ILMN_2211724
3370288	CBX6	-0.348827295914242	7.71573150967553	-9.48452990908364	3.13269882775733e-05	0.00378185476086633	3.09676217565129	ILMN_1691930
4390053	LOC728809	-0.993438450590826	11.0960748687826	-9.47697125642989	3.14901984626806e-05	0.0037918846357492	3.09153457546789	ILMN_3305169
4890592	PDE7A	-0.881706621412175	8.19845020933971	-9.47119567521495	3.16155576369355e-05	0.00379731734531142	3.08753716125302	ILMN_2262444
6760056	LOC100133800	1.12437422576732	7.99425678230021	9.45097288999299	3.20589744642211e-05	0.00384075092534583	3.07352002073809	ILMN_3287952
6590484	NAP1L1	0.284688552452754	7.18822550648643	9.44612113554577	3.21664030248651e-05	0.00384075092534583	3.07015234863425	ILMN_1705876
1710192	LOC100131609	0.289361523083342	8.33852277639123	9.4408187248853	3.22842771898328e-05	0.00384075092534583	3.06646976568181	ILMN_3292224
3190682	LOC100130598	-0.342011461751418	7.03862680127352	-9.43929503970543	3.23182396992542e-05	0.00384075092534583	3.06541114277203	ILMN_3251944
2370402	C14ORF167	0.326348124406417	7.11190234005185	9.43639570574428	3.23829769713033e-05	0.00384075092534583	3.06339624772196	ILMN_3187771
5810044	CDC14A	-0.372031794837037	6.92140707866929	-9.43097446458687	3.25044190963884e-05	0.00384551656224597	3.0596269852419	ILMN_1655983
1410653	TERF2IP	0.299631082747677	8.63825044717299	9.42464969726517	3.26467544068419e-05	0.00384765419160281	3.05522661221732	ILMN_1657983
110427	TCEA1	0.519169069826073	7.71219630920598	9.42295113158199	3.26850999519119e-05	0.00384765419160281	3.05404432348943	ILMN_2357770
870019	LOC729926	-0.444219702849255	9.95691304566945	-9.37666248496293	3.37499970886426e-05	0.00396234493881004	3.02173774511409	ILMN_3306215
2190541	GATS	-0.317008830503044	7.40993242166747	-9.37338672059226	3.38268358996525e-05	0.00396234493881004	3.01944506790144	ILMN_1699631
130674	CSF2RA	-0.84403018762258	9.30965570867954	-9.35196827493347	3.43341586333001e-05	0.00400906785228238	3.00443357463405	ILMN_1721204
1190259	LOC100133516	-0.91429448930875	9.64980676309201	-9.34609306336035	3.44748240657679e-05	0.00400906785228238	3.00030947665886	ILMN_3246255
4900747	C11ORF75	0.405018570464078	8.11127228404312	9.34226848955758	3.45667437928361e-05	0.00400906785228238	2.9976233494177	ILMN_1798270
4250747	PTP4A2	-0.659581116509227	7.8770768071587	-9.33817677786818	3.46653916667326e-05	0.00400906785228238	2.99474831598299	ILMN_1795697
4560730	XPO7	0.491998871518408	7.80861114240279	9.33796232807071	3.46705706737161e-05	0.00400906785228238	2.99459759655524	ILMN_2174884
6620753	ZFAND5	0.342013904786404	10.3537042375349	9.33417817784451	3.47621031390951e-05	0.00400906785228238	2.99193742188705	ILMN_1795228
3120671	RPA1	0.585984824847326	7.86991368306241	9.33184264107362	3.48187326942091e-05	0.00400906785228238	2.9902950225043	ILMN_1795719
5130379	SDHAP2	-0.662685498304099	8.35563465065806	-9.31482497373789	3.5234530128489e-05	0.00404324121592114	2.97831472585967	ILMN_3248781
5870020	LOC400464	-0.339762845836806	6.56976355338505	-9.31077143671925	3.53343995269516e-05	0.00404324121592114	2.9754576655511	ILMN_1786168
4200551	LOC132241	-0.818880854025633	7.73794494213596	-9.30925489587561	3.5371845897161e-05	0.00404324121592114	2.9743884228605	ILMN_1701247
6860132	SLC25A20	-0.554648530968989	7.27490083853537	-9.29976796462753	3.56071203148443e-05	0.00405848662426772	2.96769545891498	ILMN_1783060
5130487	SRRD	0.416571571746643	7.82074155710077	9.29697426176336	3.56767414512049e-05	0.00405848662426772	2.96572315008762	ILMN_1666306
3850632	CTTN	0.595165394469626	7.13376854878989	9.28128324496994	3.60706520748615e-05	0.00409345675812631	2.95463394070842	ILMN_2393712
7210241	CSNK1A1	0.386500249260634	7.30771650082417	9.27210025953373	3.63034695031055e-05	0.00410579801471086	2.94813495609406	ILMN_1785988
2260615	PRPF3	-0.503995376891361	8.61444131146341	-9.26931592491362	3.63743972813832e-05	0.00410579801471086	2.94616308892619	ILMN_1715392
830326	LOC400721	-0.606139695942794	12.6342984552246	-9.26675846897336	3.64396840052102e-05	0.00410579801471086	2.94435134869014	ILMN_1700182
3940356	CR1	0.298025020037083	7.09084612921025	9.25989653180754	3.66155127880554e-05	0.00411580976643502	2.93948765174503	ILMN_1742601
3400086	LOC729082	0.36069360398611	7.16746259159004	9.25387785460941	3.67705260191543e-05	0.00412343981707214	2.93521853407982	ILMN_3297455
2450131	ZMIZ1	0.530511543768473	9.28470202554282	9.24873266602003	3.69036321553062e-05	0.00412858294204623	2.93156667967184	ILMN_1771627
1300215	LOC729402	1.23467071982717	7.46678421142998	9.24523234279779	3.69944977397717e-05	0.00412898730315852	2.92908106743417	ILMN_3297130
1980259	C15ORF28	-0.855457317137493	7.54660697574243	-9.2343199689651	3.72794059316692e-05	0.00414163392329015	2.92132574604601	ILMN_1686662
430307	NPTN	0.390404803840088	8.50125645077844	9.23418884414703	3.72828445221479e-05	0.00414163392329015	2.92123249842892	ILMN_1792997
3990224	TNFRSF25	-0.8737915564004	8.40068618245764	-9.23024486769822	3.73864387657831e-05	0.00414341555436336	2.91842714447753	ILMN_1765109
5340468	ITGA2B	0.57908243999903	7.0368191418421	9.21782704483349	3.77147477220968e-05	0.00416306763066238	2.90958612256542	ILMN_1721888
2650468	BTF3	0.446792587694832	11.9974448055016	9.21688812240159	3.77397040245581e-05	0.00416306763066238	2.90891713775272	ILMN_2319414
60292	LRRC37B2	-1.04955078179084	10.7471664178654	-9.21176753506612	3.78761376562656e-05	0.00416840107513362	2.90526744855196	ILMN_3245600
670136	FLJ38717	-0.949623982700186	7.76200988393218	-9.20605948443109	3.80288830563139e-05	0.00417550077232933	2.9011965410914	ILMN_1771320
4760053	C2ORF89	-0.502245932894389	7.70369176755038	-9.2022333406233	3.81316601121945e-05	0.00417709386918838	2.89846630564842	ILMN_3235176
4880068	RNF123	0.292418862748637	7.6651907533094	9.19516179874621	3.83224440431237e-05	0.00417886748826486	2.89341711153699	ILMN_1663605
6840435	LILRB1	-0.731626826751427	11.7265952847422	-9.19508723490292	3.83244614649737e-05	0.00417886748826486	2.89336385011821	ILMN_2316974
6040037	CDC14B	0.400440371495901	6.92397321721612	9.18564067970046	3.8581026623546e-05	0.00419717223656567	2.88661246068555	ILMN_2379560
6900161	RBBP6	-0.58152091396748	7.30704846455259	-9.18062867411358	3.87179409814671e-05	0.00420173749263435	2.88302746607949	ILMN_2309446
4210440	HS.571622	0.414278707520244	7.2991889928966	9.17629350185769	3.88368103377339e-05	0.00420173749263435	2.87992494775898	ILMN_1915345
2030484	GLRX5	0.544054682810501	11.5757838684328	9.17359098269264	3.89111220108493e-05	0.00420173749263435	2.87799008235874	ILMN_1796165
5900050	LOC653800	-0.288767886878196	6.58109687884227	-9.17115854304139	3.89781450725118e-05	0.00420173749263435	2.87624807088504	ILMN_1700627
5310670	HS.573047	-0.427178725616646	7.25543535630059	-9.16495983592589	3.91495355975225e-05	0.00421062152973081	2.87180663395443	ILMN_1850816
1410603	RAB3IP	-0.301966766683075	7.42172681824264	-9.15777189384869	3.9349348189854e-05	0.00421080254967048	2.86665247195363	ILMN_2291619
3870292	ZNF398	-0.342371184325758	7.16256813539181	-9.15743625206371	3.93587066660739e-05	0.00421080254967048	2.86641169460208	ILMN_2344047
7380088	RBM6	-0.469062774605608	7.92227106779318	-9.15280983570612	3.94879592820828e-05	0.00421080254967048	2.86309193138125	ILMN_1738239
6450524	LOC653737	1.98568531127747	9.22878496710922	9.15036864619004	3.95563549568685e-05	0.00421080254967048	2.86133950903761	ILMN_3290035
1500309	HS.549989	-0.668721496866815	7.39305008972426	-9.14895158301732	3.95961188978586e-05	0.00421080254967048	2.8603220381681	ILMN_1880280
2510411	SLC44A4	-0.503077016022084	12.2549916281534	-9.13831997575585	3.98958994047962e-05	0.00422217370431175	2.85268315307662	ILMN_2274775
1230370	LOC645452	-1.11022383856509	10.958546581994	-9.13756204242084	3.99173689505884e-05	0.00422217370431175	2.85213821893017	ILMN_3213185
7000240	TTC14	-0.486522940846288	7.39834156206633	-9.13568102311426	3.99707081024378e-05	0.00422217370431175	2.85078561197375	ILMN_1696757
1300202	DSCAM	0.283446922452562	7.05840629422592	9.12650123071998	4.02321766503265e-05	0.00424032805261336	2.84418042388854	ILMN_1658420
3440431	ZNF682	-1.10910720295166	10.2079117370734	-9.11480205824977	4.05682185039478e-05	0.00425005591863852	2.8357524192107	ILMN_2313889
450102	LOC401233	0.437498927878137	6.76359241964938	9.11287058326835	4.06240026723676e-05	0.00425005591863852	2.83435991507771	ILMN_3307276
3870332	LOC728779	-0.513518141632995	6.99718589345172	-9.11268599091711	4.06293385514693e-05	0.00425005591863852	2.83422681645545	ILMN_3305508
510255	C7ORF43	-0.37189797651345	7.49683045643705	-9.10936737119119	4.0725403131143e-05	0.00425005591863852	2.83183347757495	ILMN_1770030
4390220	TMEM189-UBE2V1	0.454694531329432	8.34739257945678	9.10770839913788	4.07735221152904e-05	0.00425005591863852	2.83063671175314	ILMN_2368713
3140047	CROP	-0.657093069574568	7.50577294334831	-9.10235136064875	4.09293450918758e-05	0.00425692175336888	2.82677064947198	ILMN_1728180
5810605	CCNI	0.683824849395251	12.1849947090778	9.09844853161827	4.10432936309436e-05	0.00425941180810777	2.82395256996575	ILMN_1691942
870139	AGXT2L2	-0.371420778856047	7.28581884283537	-9.09145710506143	4.12483179886007e-05	0.00426967014614652	2.81890119328116	ILMN_1673529
6960209	CBL	0.643122264040968	8.527943782063	9.08893410495602	4.13225900077152e-05	0.00426967014614652	2.81707730906539	ILMN_2181968
1440209	RGS10	0.497006068935515	8.72400312090047	9.08510781790062	4.1435517508136e-05	0.00427042721557917	2.81431027120895	ILMN_1668559
6420731	SLC20A1	-0.290369499990915	8.98170474181421	-9.07607247819228	4.17035733933238e-05	0.00427042721557917	2.80777142266935	ILMN_1672662
6220438	RPS6KA5	-0.350167633044014	8.59248815069663	-9.07196608783718	4.18260487219746e-05	0.00427042721557917	2.80479740693005	ILMN_1657515
3170273	FER1L3	0.432191342889728	7.07499984695229	9.07122974249527	4.18480536880947e-05	0.00427042721557917	2.80426396786125	ILMN_1810289
5890739	TAGAP	-0.778209492919551	7.83741471744664	-9.06634178750572	4.19944584634786e-05	0.00427042721557917	2.8007217917114	ILMN_1739985
2120088	ACTR1B	-0.321808693999725	7.51333338865988	-9.05882953006159	4.22205995219671e-05	0.00427042721557917	2.79527398822772	ILMN_1695821
5960646	LOC100130168	-0.860131752603074	11.9956601660188	-9.05752240523146	4.22600885900511e-05	0.00427042721557917	2.79432559787569	ILMN_3183544
7560242	PTP4A2	-0.73549812038634	8.0962468061028	-9.0556286545857	4.23173742504456e-05	0.00427042721557917	2.79295132684924	ILMN_1688490
6480121	CRCP	-0.712445993156522	10.7204184261223	-9.05242837936863	4.24143821627999e-05	0.00427042721557917	2.79062825035154	ILMN_2381537
7380390	LOC90586	-1.06178793842278	10.7200168013519	-9.04704057152685	4.25782690734222e-05	0.00427042721557917	2.78671532351332	ILMN_2219618
7100703	LOC100132287	-0.359864965703226	6.64882443229779	-9.04543126306367	4.26273602605207e-05	0.00427042721557917	2.78554608571772	ILMN_3234783
5080746	FLJ20718	-0.430650615771424	7.32396356870667	-9.04388558378485	4.26745708527349e-05	0.00427042721557917	2.78442287466623	ILMN_1763663
3870296	HS.571946	-0.427522552086928	6.68782624264982	-9.0422015810822	4.27260737812894e-05	0.00427042721557917	2.7831989207605	ILMN_1861896
6450692	PSMB9	-0.442620320274361	7.13217712314352	-9.04023086400977	4.27864349304625e-05	0.00427042721557917	2.78176627959308	ILMN_1798233
2190139	CA1	0.646157369906738	8.80626987072634	9.0375883138821	4.28675253677546e-05	0.00427042721557917	2.77984473222414	ILMN_1652431
4280133	UFM1	0.398622514920486	7.54751734109083	9.03372782783988	4.29863031026631e-05	0.00427042721557917	2.7770365093598	ILMN_1757646
4890239	LOC100131989	-0.913656646841491	8.29378102634398	-9.03302570839604	4.30079456558517e-05	0.00427042721557917	2.77652563505609	ILMN_3215461
1010608	MLL3	0.296478833782393	6.66557562986239	9.03208739031978	4.30368882144052e-05	0.00427042721557917	2.77584283437676	ILMN_2408877
1990053	POLRMT	-0.286760733091416	6.84219112329245	-9.02927944783083	4.31236315234151e-05	0.00427042721557917	2.77379909619277	ILMN_1770356
1410037	PIP4K2A	0.857632540452612	10.5207390789893	9.02892106670672	4.31347169251071e-05	0.00427042721557917	2.77353820408458	ILMN_3236637
6040609	PNPT1	-0.547529041186289	12.2547262190625	-9.02036092974966	4.34004599857886e-05	0.0042877661125417	2.76730346273793	ILMN_2051408
2190563	BRD9	-0.313829755288891	8.40932558599492	-9.00609901027545	4.38473406392586e-05	0.00432289104389924	2.75690225557969	ILMN_1651405
5420162	LOC646791	0.502434940307027	7.60079306958144	9.00134414039847	4.399748590483e-05	0.00432585839906706	2.75343075018291	ILMN_3283742
2320390	LOC653105	0.40765391017252	6.68502004423181	8.99882744241326	4.40771917497896e-05	0.00432585839906706	2.7515925559015	ILMN_1790715
4730711	HS.193406	-0.438427402203471	9.00510404631539	-8.99648037537879	4.41516726908563e-05	0.00432585839906706	2.74987778164236	ILMN_1890614
4900333	HAGH	0.564044882961727	10.0300522043817	8.99199612475581	4.42943709949808e-05	0.00433087297230471	2.74660029048689	ILMN_1772731
20017	LOC650128	-0.525747850078508	6.98050869303371	-8.98429842427406	4.45405480181842e-05	0.00434596361621552	2.74097018909872	ILMN_1671992
3420328	HSD17B7	-0.896519756070718	10.4300603708157	-8.96720793098005	4.5092672826282e-05	0.00437336263581279	2.72845239558711	ILMN_1671661
3890689	CD247	-0.335462562711632	10.7564729945951	-8.96582551417033	4.51376710009356e-05	0.00437336263581279	2.72743878115023	ILMN_2377669
7320382	SLC38A1	-0.400092460806504	8.71523383758713	-8.96369577050805	4.52070945235225e-05	0.00437336263581279	2.72587689732884	ILMN_1769911
1780709	DDX17	-0.802593506394216	9.30329526826351	-8.96129280860066	4.5285569445352e-05	0.00437336263581279	2.72411418535478	ILMN_2371590
5560561	TNS3	0.362123439464667	7.25202569047267	8.95700965864478	4.54258297350526e-05	0.00437336263581279	2.7209710392525	ILMN_1667893
5860243	FAM160A2	-0.364169309582872	7.24772330838238	-8.95190968638336	4.55934807520536e-05	0.00437336263581279	2.71722645805759	ILMN_1713402
2260376	ZNF839	-0.310309680394073	6.80667270420093	-8.94745726377733	4.57404181416835e-05	0.00437336263581279	2.71395553571352	ILMN_1777487
2940309	LOC391169	-0.290247367539544	6.83270802299278	-8.94652768672776	4.57711633824847e-05	0.00437336263581279	2.71327242107509	ILMN_3283090
5860037	UBR4	0.398627590753203	8.20276292790059	8.94650960413268	4.57717616862736e-05	0.00437336263581279	2.71325913206553	ILMN_1699226
5960021	HS.57079	0.718729307863637	11.5348704071875	8.94175920735221	4.59292466792183e-05	0.00437336263581279	2.70976707927089	ILMN_1911042
4640132	C8ORF45	-0.988780523266683	11.3781292265783	-8.94170237612461	4.59311344579656e-05	0.00437336263581279	2.7097252906561	ILMN_2113738
6980064	BMP6	0.474127252539053	7.0010349020469	8.94098359456867	4.59550180126212e-05	0.00437336263581279	2.70919673925298	ILMN_1747650
770161	C10ORF73	0.401971365974873	7.0171534785049	8.93678176506073	4.60949175148822e-05	0.00437336263581279	2.70610607652967	ILMN_1738047
3940504	CD79A	-0.538708333040376	9.29865292679977	-8.93617483491414	4.61151650417468e-05	0.00437336263581279	2.70565952458279	ILMN_1734878
5690400	GSTTP2	-0.529832172356985	7.13075368491929	-8.92855885882261	4.63700964951285e-05	0.00438874415287793	2.70005338045707	ILMN_2246548
3710521	VPS41	-0.604058976315807	8.19041894779744	-8.9245714491347	4.65042044899417e-05	0.00439069875556904	2.69711627580582	ILMN_2383107
6590010	LOC732432	0.496419744457596	7.15437808106718	8.92243289326013	4.65763112079889e-05	0.00439069875556904	2.69554047167789	ILMN_3243055
5260575	DENR	-0.911722339190716	8.39146239225285	-8.91830454569563	4.67158671904266e-05	0.0043950993698858	2.69249738371261	ILMN_2168952
3930255	MGC26356	-0.54682601317848	12.5141827970951	-8.91423012204899	4.68540648873387e-05	0.00439640055781268	2.68949262595665	ILMN_3226663
5260270	SERPINA13	0.978375349952594	8.33614075038927	8.91242317864386	4.69155015889822e-05	0.00439640055781268	2.68815961151697	ILMN_1743046
5910445	CDAN1	-0.725842837820181	11.9709377758635	-8.8956953124016	4.74886077965567e-05	0.00444131104102066	2.67580598665413	ILMN_2401906
830673	LOC642947	-0.624521554337827	12.4795473111568	-8.8789663691635	4.80696940715269e-05	0.00448678921606877	2.66342773152775	ILMN_2049343
5870048	LOC653489	-0.899273856605068	9.82897197307971	-8.87272320527033	4.82886129967492e-05	0.00449076601468024	2.65880210391653	ILMN_1711073
5810047	F2RL1	0.451008633532845	7.45463248020033	8.86959134044483	4.8398858192163e-05	0.00449076601468024	2.65648041671389	ILMN_1673113
1430427	SNORD16	-0.258153308627457	6.57267987714627	-8.86734507781095	4.84781047408027e-05	0.00449076601468024	2.65481471997974	ILMN_1669210
4120037	CBL	0.445813949712433	7.70085013799836	8.86440155015738	4.8582172863783e-05	0.00449076601468024	2.65263131887832	ILMN_1716080
6200577	CREB5	-0.319863294930071	9.83055441503964	-8.86076276194585	4.87111717507792e-05	0.00449076601468024	2.64993117385526	ILMN_1731714
3290431	UNC45A	0.28435320064246	8.23217461595148	8.8591919716532	4.87669777690219e-05	0.00449076601468024	2.64876522621662	ILMN_2395932
3400709	HS.531457	-0.475413753325093	7.90735403531762	-8.85892211598827	4.87765723125255e-05	0.00449076601468024	2.64856489967221	ILMN_1882590
430669	SPTLC1	-0.83818371759444	10.5434989385069	-8.84802294506622	4.9165878061464e-05	0.00451781912136439	2.64046871561846	ILMN_2249473
5490341	CLEC2D	0.672086984739429	9.18474021807362	8.84180609689534	4.93895121394864e-05	0.00452371966229149	2.63584611660303	ILMN_1711702
5420538	TP53INP1	-0.438385838550153	8.61970468578236	-8.84092566070863	4.94212764491833e-05	0.00452371966229149	2.63519119125493	ILMN_2214197
4880184	CMTM3	0.334946229126294	7.03152192656578	8.83488300186538	4.96399083746866e-05	0.00452624545298772	2.63069447351631	ILMN_1667840
3460520	CCND2	0.322486903037721	9.85781702859615	8.83487600735641	4.96401620797631e-05	0.00452624545298772	2.63068926664899	ILMN_2067656
7510392	DIP2B	0.441696384667961	8.75155682776217	8.83073338723884	4.97906816618515e-05	0.00453054173423076	2.62760466923382	ILMN_2180352
4810433	MTMR10	-0.414045159160707	7.75086161931074	-8.8283160387866	4.98787533236317e-05	0.00453054173423076	2.62580402791733	ILMN_1778734
4880561	AHSA1	0.383086653189929	7.85380054408733	8.82393523757641	5.00388097302383e-05	0.00453637278326449	2.62253956242534	ILMN_1703617
460452	LOC100128510	-0.879640724223489	8.91529923292627	-8.80886510950577	5.0593868603967e-05	0.00457792283737195	2.61129704054201	ILMN_3262849
6860647	DCLRE1C	-0.707391177944881	7.99012337343369	-8.80535757315456	5.07240553918702e-05	0.00457964760408845	2.60867755881392	ILMN_2321931
1410768	ICA1	-0.930208372824348	8.4623039489719	-8.80314216240371	5.08064787132353e-05	0.00457964760408845	2.60702250856598	ILMN_1694399
4880132	ARGLU1	-1.10135422333854	9.89630753332262	-8.79507300619977	5.11079727328613e-05	0.00459806576737109	2.60099075745149	ILMN_1788468
3060010	ANKRD36B	-0.53362774098784	7.16285778504269	-8.79196597347145	5.12246030014676e-05	0.00459981382891547	2.59866672650148	ILMN_1780806
6760414	C19ORF60	-0.328195385615362	8.45544016904391	-8.77753017430869	5.17704552181456e-05	0.00463929172742442	2.58785791645885	ILMN_3188110
7380653	DDX56	-0.40064430829498	7.76395055212344	-8.77370606358354	5.19161554526388e-05	0.00463929172742442	2.58499158405704	ILMN_1679405
3930671	C6ORF170	-0.534896952258579	7.3395599002975	-8.77146376797389	5.20018037865982e-05	0.00463929172742442	2.58331029833764	ILMN_2228196
540717	LONP1	-0.250455979611103	7.03472965815483	-8.76837950430625	5.21198740561499e-05	0.00463929172742442	2.5809969867523	ILMN_1766125
2340446	LOC652726	-0.588641059455069	7.15197091901917	-8.76747881225881	5.21544111529234e-05	0.00463929172742442	2.58032127853339	ILMN_1667932
6860593	HS.568928	0.288837411759107	7.97465979952086	8.75922470307	5.24721252973127e-05	0.00465879622034658	2.57412567775226	ILMN_1819608
2030376	GLG1	0.732389428459213	9.29119339060696	8.75518432517137	5.26284445731747e-05	0.00465930445436321	2.57109077648542	ILMN_1772261
4890181	RAP1GAP	0.381786620161296	7.63443804983961	8.75207463595811	5.27491153164194e-05	0.00465930445436321	2.56875398733106	ILMN_1776519
5700672	TGOLN2	0.529823146983946	9.54397457751598	8.75064100461352	5.28048525225131e-05	0.00465930445436321	2.56767639524448	ILMN_1651735
2060110	TDP1	-0.684031068687078	9.72913151511311	-8.74788373958457	5.29122379732094e-05	0.00465930445436321	2.56560338749468	ILMN_2285713
6960397	EPHX2	-0.261532895042334	7.29394186388386	-8.7450532711631	5.30227317093666e-05	0.00465930445436321	2.5634746534164	ILMN_1709237
3140110	C18ORF10	0.439354321937593	7.73467420188465	8.74246846345558	5.3123863799754e-05	0.00465930445436321	2.56153006498485	ILMN_2207328
840309	LEP	-0.885307699493116	7.92899826412787	-8.74078182158549	5.31899723855668e-05	0.00465930445436321	2.56026086545593	ILMN_2207505
4230546	HS.570636	-0.313696090386346	6.79463390088586	-8.73885752878583	5.32655095790736e-05	0.00465930445436321	2.55881253013407	ILMN_1913537
2320647	ARMCX3	0.311444703536537	6.9751402986019	8.73582735341087	5.33847040187002e-05	0.0046611150337213	2.55653118745745	ILMN_2334760
6420010	RPL7L1	-0.674714142642535	11.8578840964865	-8.72727076666764	5.37229181208233e-05	0.00467497254981568	2.55008481740018	ILMN_2220320
2970703	RNF125	0.359452416466431	6.98078213094456	8.72351393359442	5.38721794630314e-05	0.00467497254981568	2.54725246796065	ILMN_1747192
3440647	DNAJC30	-0.458506813444006	6.76194871146401	-8.72061113618673	5.39878310211172e-05	0.00467497254981568	2.54506314664443	ILMN_3246801
580553	LOC400446	-0.751927409741757	8.77013658572879	-8.72038196645205	5.3996973433512e-05	0.00467497254981568	2.5448902729222	ILMN_3287996
4900086	HAPLN3	-0.265688169456646	6.73817099390081	-8.71937013691028	5.40373599465202e-05	0.00467497254981568	2.54412694638872	ILMN_1654319
2060674	CA2	1.15584102913867	7.96735061243682	8.71438862462907	5.42366930819926e-05	0.0046836551582466	2.54036757436625	ILMN_2199439
3290369	PSMF1	0.419528820642621	9.50159242908903	8.71023816202325	5.44034080201515e-05	0.00468386199580375	2.53723370527908	ILMN_2367191
2360593	DDT	-0.311738782861589	9.56521494373558	-8.709402592165	5.44370411362776e-05	0.00468386199580375	2.53660261304142	ILMN_1690982
4070228	HS.231861	-0.471558220304204	6.9143278861375	-8.70553407612197	5.45930626347612e-05	0.00468876134857496	2.53367998789699	ILMN_1904135
3460553	LOC440055	0.492061436062379	11.8745839812303	8.69676977334586	5.49484129331296e-05	0.00471073142252625	2.5270537844912	ILMN_1700316
6420008	PROS1	0.456274277427083	7.0224468033428	8.68834654987036	5.5292403752176e-05	0.00473164995074905	2.52067908970203	ILMN_1671928
7000259	DDX17	-1.08898008452222	8.17588270848892	-8.68035138844589	5.56211700805373e-05	0.00474954392107107	2.51462257559431	ILMN_1675124
4540064	C17ORF70	-0.597490886051526	7.88483104676979	-8.67838821320078	5.57022351962987e-05	0.00474954392107107	2.51313456514729	ILMN_1711823
830356	SLC4A5	-0.821833974034537	8.42824363507189	-8.664685874714	5.62717831326586e-05	0.0047846056920249	2.50273925847254	ILMN_2273224
4390300	TOB1	0.531824348417623	7.76684419980725	8.66363709958436	5.63156471579965e-05	0.0047846056920249	2.50194292017725	ILMN_1672004
3190020	C10ORF137	-0.348994581716414	7.40920047431108	-8.66019421331604	5.6459914945835e-05	0.00478826622756586	2.49932804235956	ILMN_1791656
6220551	DYRK1A	0.423472764643476	8.24266681178313	8.6554709644101	5.66585151735753e-05	0.00479613754989159	2.49573902186445	ILMN_1664560
4890519	LOC100130053	-0.932661580469423	8.97827091079032	-8.65317296135564	5.6755426070606e-05	0.00479613754989159	2.49399214145536	ILMN_3261345
2490674	C19ORF39	-0.400319127315172	6.66913623776916	-8.65069444130989	5.68601600875149e-05	0.00479642309415591	2.4921075129407	ILMN_1707943
2120450	HS.356079	0.655737737292745	7.8430847372182	8.64752863214868	5.69942550097756e-05	0.00479917994631248	2.48969948923718	ILMN_1875342
70672	TCIRG1	-0.669425384395421	9.08551501296247	-8.64416650604302	5.71370574996558e-05	0.00480265892017089	2.48714116792168	ILMN_1711994
520470	NLRP12	-0.629470425171819	9.12221747097343	-8.63620025308736	5.7477034720699e-05	0.0048147864401496	2.48107545709321	ILMN_1716105
2710368	ACTRT1	0.317529859651691	7.2404192763979	8.63601835616991	5.74848242648294e-05	0.0048147864401496	2.48093689033962	ILMN_1815392
1570575	STRN3	0.352396360389073	7.28576705599643	8.63291011940774	5.7618116087143e-05	0.00481742421836019	2.47856862130897	ILMN_1772946
7050370	ANKRD9	0.454689330867162	7.5027398064569	8.62224279163688	5.80782354497194e-05	0.00483930292371297	2.47043430251618	ILMN_2048607
3930059	E2F3	0.434992499142953	8.36140387953833	8.6208663487007	5.81379086741262e-05	0.00483930292371297	2.46938396577516	ILMN_1669502
5960564	SNCA	1.02760026206149	9.76241155507091	8.61974494162377	5.81865765820569e-05	0.00483930292371297	2.46852811732178	ILMN_1766165
5820133	AKIRIN1	0.451442796205797	7.71972308629475	8.61631497101409	5.8335720239739e-05	0.00484319524369328	2.46590969795564	ILMN_1658337
1240730	SPINT2	0.28272000095706	8.1159869194779	8.61385918710498	5.84427696667149e-05	0.0048435852695936	2.46403432358789	ILMN_1800739
1510091	VPS36	-0.504585399149679	8.257018714556	-8.59438936681842	5.92993873049737e-05	0.00490558207208256	2.44914704900133	ILMN_1802519
3930746	LOC100134868	-0.84850309435239	8.32159566487376	-8.59216516355697	5.93981473554785e-05	0.00490558207208256	2.44744419545549	ILMN_3249658
2690224	ISG20L2	-0.453003722679106	7.86514634028539	-8.58862942652526	5.95555261516382e-05	0.00491001073880483	2.44473631943928	ILMN_2090397
4070044	RNF38	0.327454746468202	8.45630958098623	8.58262706081512	5.98237787104511e-05	0.00492354900854727	2.44013679351717	ILMN_1793616
6520494	ROCK1	0.358811970774264	6.74486115313086	8.57926711858189	5.99745352408876e-05	0.00492383836060695	2.43756071079907	ILMN_1808768
2650403	HS.544245	0.477718504858431	7.3619422727997	8.57791355573335	6.00353894315705e-05	0.00492383836060695	2.4365226424588	ILMN_1827887
6270619	ZNF689	-0.267886399061016	7.68881185342754	-8.57254306197533	6.02775286234094e-05	0.00492872276275599	2.43240230978909	ILMN_1759008
1230022	LOC642817	0.429807798034022	9.26033054965812	8.57197411608416	6.03032453486829e-05	0.00492872276275599	2.43196565354129	ILMN_1695034
2120156	POM121C	0.427810825832906	9.22815171749364	8.56934284540222	6.04223421337821e-05	0.00492994223585685	2.42994582071828	ILMN_3235808
7200603	PIP5K2A	0.816303933526969	8.50718037711481	8.56622246564301	6.05639222000245e-05	0.00493298879564846	2.42754972990719	ILMN_2152465
430438	MIAT	-0.690613945436792	7.37423926955489	-8.5635656146734	6.06847667119831e-05	0.00493433885757934	2.42550888687081	ILMN_1864900
7560097	ATP6AP2	0.2433550943631	10.5385453490553	8.55425358947175	6.11104755075308e-05	0.00495834031714874	2.41835090935433	ILMN_1677440
130519	STAT2	-0.473724709478203	9.71013924592958	-8.55253305768302	6.11895007758355e-05	0.00495834031714874	2.41702751609787	ILMN_1690921
1090400	ATXN2	-0.475324997536242	8.36733420399265	-8.53714887578436	6.19012710521262e-05	0.00500481123798026	2.40518251709755	ILMN_1743829
5220377	ACSS1	-0.283927827302708	7.28843006326388	-8.5355774196951	6.19745025771069e-05	0.00500481123798026	2.40397137948573	ILMN_1752269
4200196	TNFAIP8	0.496711061450375	8.2536236919969	8.52910212481206	6.22772943595644e-05	0.00501447249911118	2.3989784519937	ILMN_2414325
5260132	LOC100190938	-0.702687251704018	12.5891082631602	-8.52763261173136	6.23462432454235e-05	0.00501447249911118	2.39784482272755	ILMN_3294106
240364	MBD4	-0.968605084478965	9.23922088246384	-8.52594370093033	6.24255928938846e-05	0.00501447249911118	2.39654170221948	ILMN_2055310
2490377	C17ORF71	0.263800975896364	7.36175733602346	8.52235750363589	6.25944615362632e-05	0.00501447249911118	2.39377382940256	ILMN_1807533
3990703	IL10	-0.9490368564201	10.8890349214097	-8.51780568005464	6.28095450688731e-05	0.00501447249911118	2.39025899995037	ILMN_2073307
610022	BFAR	-0.282633097268394	7.56408972073097	-8.51751839344778	6.28231480182308e-05	0.00501447249911118	2.39003709998065	ILMN_1814808
7100372	PRPF4B	-0.443972777231672	7.08708481215593	-8.51652324680319	6.28702937472505e-05	0.00501447249911118	2.38926839170882	ILMN_1736021
380082	LOC646144	-0.361467351799524	6.7438401028394	-8.51501468209986	6.29418393692716e-05	0.00501447249911118	2.3881029190825	ILMN_1661647
6290672	LOC728417	-0.511259439423117	6.88277698923735	-8.51030171574335	6.31659521271589e-05	0.00502386950002276	2.38446049342963	ILMN_1776483
1090739	LIMS1	0.811993270210363	7.86440325225845	8.4880387661077	6.42368904698456e-05	0.00509939711470391	2.3672273118619	ILMN_1675387
3460201	ADIPOR1	0.941287760308778	10.2870762600406	8.48610068719268	6.43310880011461e-05	0.00509939711470391	2.36572496560794	ILMN_2096322
7000398	NT5C3	0.681063312099213	8.66149740670197	8.48300349595751	6.44819471876816e-05	0.00510280800461982	2.36332339805176	ILMN_1769734
70181	NAP1L4	-0.507503955997051	9.27718774058194	-8.4807657713779	6.45911922508183e-05	0.00510291985122784	2.36158771963144	ILMN_1804327
3180338	HS.528873	-0.643338404377436	6.89525123726134	-8.47727322533583	6.47621161193905e-05	0.00510789603519653	2.35887783560164	ILMN_1836958
780487	NDUFV1	-0.42926649311699	8.30133632067746	-8.47083140734338	6.50787205562354e-05	0.00512432661045379	2.35387668349418	ILMN_1786718
2650706	TRADD	-0.315864236947809	7.81321240224587	-8.46662326231128	6.52864894405124e-05	0.00512875339990015	2.35060761794136	ILMN_1765851
2710017	KIF5B	0.358659581630956	6.9923490330074	8.46424236575296	6.54043739330579e-05	0.00512875339990015	2.34875732134296	ILMN_1788160
1050025	CR1	0.50453218927286	6.98293160333859	8.46311910001031	6.54600734006655e-05	0.00512875339990015	2.34788420395786	ILMN_2388112
6900209	ADAM19	0.336297691918559	9.74141942154857	8.45919952744084	6.56548543938948e-05	0.0051355118586484	2.3448366082048	ILMN_1713751
4860458	UBE2Z	-0.439609553526029	7.56328286139762	-8.45603533135174	6.58125758489879e-05	0.00513935400478821	2.3423753192644	ILMN_1692168
5810367	N4BP2	-1.08404129959595	9.27607489786893	-8.44616172172584	6.63074953555026e-05	0.00516947216261688	2.33468919161108	ILMN_2222101
6940102	TNC	-0.505847620395122	7.02142243747669	-8.44329665273882	6.64518956402314e-05	0.00517220897595834	2.33245720514503	ILMN_2145670
5570593	KIAA1751	-0.867841227532059	10.0034985240459	-8.43840838492903	6.6699087892196e-05	0.00518292436177732	2.32864734319551	ILMN_2415979
2120114	DYRK1A	0.500054642145141	8.65547311557357	8.42235392149217	6.75182870466151e-05	0.00523798016050323	2.31611926410369	ILMN_2374293
7400594	C14ORF82	-0.30804056344336	6.68981344707011	-8.417402815995	6.77732156087011e-05	0.00524419331430383	2.3122509030857	ILMN_1690443
2640280	LOC100130769	0.314642720122017	6.49527033276906	8.41622661874559	6.78339370574567e-05	0.00524419331430383	2.31133159426858	ILMN_3184334
1580725	NUBPL	-1.03614505786287	9.20580418336981	-8.41435229884497	6.79308264832798e-05	0.00524419331430383	2.30986637411594	ILMN_2048811
20491	UBE2F	0.363922785447209	9.13658996087764	8.41204097330633	6.8050521748035e-05	0.00524487759068772	2.30805908687935	ILMN_2164242
160079	MGC10997	-0.32334422545163	9.59838458525465	-8.40855191039951	6.82316600550161e-05	0.0052502875589976	2.30532996446874	ILMN_2147251
4050128	SULF2	0.254176283771934	7.91926808292555	8.40444192656209	6.84457342533052e-05	0.00525821019816422	2.30211372446286	ILMN_2345142
5290068	SLFN13	-0.30980558869766	6.81709035105764	-8.38635463026852	6.93969108493814e-05	0.00531642022765488	2.2879411317991	ILMN_2215862
3120133	SNRNP70	-0.571487207081116	7.20094352128953	-8.382694441739	6.95912073545259e-05	0.00531642022765488	2.28506945884682	ILMN_2380839
6940086	GYPE	0.409453994530262	8.10723464790545	8.3823106647669	6.96116152945676e-05	0.00531642022765488	2.28476828736739	ILMN_1695187
7000341	LOC647834	-0.444232112670986	6.86241227506896	-8.38153613094426	6.96528229644364e-05	0.00531642022765488	2.28416042544394	ILMN_1693740
4760446	LOC387686	0.31833737687992	7.08998642706505	8.37449099060344	7.0028916674597e-05	0.00532899218160712	2.27862878155268	ILMN_1762189
50397	COPB2	0.285516995085532	8.00916651950793	8.37423264473669	7.00427516632425e-05	0.00532899218160712	2.27842584845263	ILMN_1684385
4490014	TTC13	-0.514092172828445	8.00122125636544	-8.36907077855794	7.03198300680639e-05	0.00534148526213642	2.27436985924482	ILMN_1745573
1710390	ROPN1B	0.459842004695831	7.55637582135958	8.36082040625369	7.07652718080801e-05	0.005366706663099	2.2678819194374	ILMN_1702055
6760192	CHP	0.656310040425252	9.26981812623846	8.35753701479497	7.09434309987888e-05	0.00537160957624909	2.2652981656768	ILMN_1779401
6330091	CD7	-0.277855445729176	9.41912188750675	-8.35186952042541	7.12521484345024e-05	0.0053863664862076	2.26083596893964	ILMN_1792538
1450075	ILF3	-0.412418872799856	7.86756833260373	-8.34630065238307	7.15569745813062e-05	0.00540078262856643	2.25644851805236	ILMN_1698463
7610593	TRAPPC5	-0.27857024475156	8.61276556918666	-8.33035112669443	7.24382071559009e-05	0.00540209345922337	2.24386667124076	ILMN_2372639
270605	STRA13	-0.246899204537005	7.70598234049111	-8.33021796682305	7.24456159080716e-05	0.00540209345922337	2.24376152783742	ILMN_1769634
2070059	PARP10	-0.588899094839782	7.99584051926235	-8.33004062642086	7.24554841085965e-05	0.00540209345922337	2.24362149679859	ILMN_2262044
1570390	LOC100130557	-0.292469781928061	6.67996218066745	-8.32821541399625	7.25571374240884e-05	0.00540209345922337	2.24218010725847	ILMN_3244693
5050735	TMEM62	-0.271101836716395	7.09687219152718	-8.32748069527809	7.25981023532259e-05	0.00540209345922337	2.24159980445417	ILMN_1745807
6180408	NOSIP	-0.354087910590035	10.3297163913594	-8.32706443133698	7.26213231479864e-05	0.00540209345922337	2.24127100441568	ILMN_1759436
2900270	LOC729090	-0.444416460111683	12.5952800372044	-8.32658416315296	7.26481247830945e-05	0.00540209345922337	2.24089162840402	ILMN_3300797
770348	LOC649260	0.369034246459762	6.75963897437922	8.32595754853296	7.26831101866833e-05	0.00540209345922337	2.2403966172934	ILMN_1800575
5310554	MPP1	0.642631704241689	9.70007177089359	8.32407226877624	7.27884848743362e-05	0.00540209345922337	2.23890706888621	ILMN_1733675
3780494	LOC100131718	-0.918437817593078	8.43262292917462	-8.32380437397195	7.2803472442123e-05	0.00540209345922337	2.23869537987893	ILMN_3231550
3830192	ZNF791	-0.384776568743199	7.51988058928996	-8.32332978063643	7.28300324785942e-05	0.00540209345922337	2.23832034238649	ILMN_1758105
4280273	GM2A	0.262179800150288	6.65173191914018	8.31899257389568	7.30732673780249e-05	0.00540477349559139	2.23489198135876	ILMN_2221046
1010575	C16ORF87	0.268585176924468	6.83644774240146	8.31861323373405	7.30945848145403e-05	0.00540477349559139	2.23459204702528	ILMN_1690911
1710273	HS.149244	0.350215932077378	7.2724960656139	8.31332685764072	7.33923917603053e-05	0.00541047367486071	2.23041084919437	ILMN_1907467
780717	LOC158301	-0.6205907998822	6.86012158292178	-8.31270373196968	7.3427585753232e-05	0.00541047367486071	2.22991782315705	ILMN_1767263
4570484	USP48	-0.288469662925962	6.80410649838359	-8.31116337480992	7.35146667146089e-05	0.00541047367486071	2.22869891457011	ILMN_2285141
6590685	MTMR12	0.269037849052586	6.80976466879964	8.30726174213675	7.37357607244737e-05	0.00541409207032037	2.22561049934884	ILMN_1802831
3870338	IFI44L	-0.359858958997912	7.55315782682637	-8.30626003161501	7.37926459725005e-05	0.00541409207032037	2.22481734569839	ILMN_1723912
1240441	FAM39DP	-0.730651516846744	7.82224688527112	-8.30205096948869	7.40322137594227e-05	0.00541634665569721	2.22148358726815	ILMN_1785528
5090541	IPO9	-0.290829598941347	7.07746199295314	-8.29997269598601	7.41508274762202e-05	0.00541634665569721	2.21983689357849	ILMN_1723117
6840475	HS.397465	0.410738882354793	6.99105356868192	8.29676815649736	7.43341422775349e-05	0.00541634665569721	2.21729702453292	ILMN_1912737
5260328	HS.403972	0.245357028075186	7.01253634832057	8.29666630949034	7.43399768061796e-05	0.00541634665569721	2.21721628637702	ILMN_1864166
5260541	CDK2AP1	0.376030197138168	9.5818356248825	8.29569494462387	7.4395649603854e-05	0.00541634665569721	2.21644619813509	ILMN_3245559
3420128	AP3M2	-0.250191328823441	7.13027253317268	-8.29262555953504	7.45718784847178e-05	0.00541926958833154	2.21401223944959	ILMN_1676946
430189	UPLP	-0.556551805808322	8.64716096542299	-8.29045514715924	7.46967777883573e-05	0.00541926958833154	2.21229061433819	ILMN_3236765
7040674	ANO6	0.522690676145224	7.74720314309481	8.28902256872915	7.47793470654966e-05	0.00541926958833154	2.21115401541886	ILMN_1674941
4220519	UBA52	0.414642161999265	13.5282064056023	8.2867633227472	7.49097726960208e-05	0.00542042075427185	2.20936115227709	ILMN_1782977
3710553	SMOX	0.743733858523627	7.68813106009998	8.27322567533155	7.56967080216369e-05	0.00546900047894339	2.19860808029738	ILMN_2367258
460564	FAM73A	-0.957014163473172	9.13470367142365	-8.26770920121359	7.60200552508178e-05	0.00547688552559386	2.19422135552688	ILMN_2123559
5090072	C9ORF80	-0.770992099677537	11.6664504288412	-8.26741551144033	7.60373135751149e-05	0.00547688552559386	2.19398773181594	ILMN_2079098
1010152	KIAA0922	0.261841069134935	8.07358901857221	8.25964581960462	7.64955033509047e-05	0.00548750308047993	2.1878041637984	ILMN_1668469
1400746	CSF3R	-0.379322012476945	8.56537637202568	-8.25845231116883	7.65661625327913e-05	0.00548750308047993	2.18685379707408	ILMN_2323172
3140520	TMOD1	0.64768028450169	7.83521433232811	8.25747861156175	7.66238630677141e-05	0.00548750308047993	2.18607836021894	ILMN_1736911
5890386	LOC642103	0.768324864754526	8.19567383786123	8.2554398197282	7.67448393363723e-05	0.00548750308047993	2.1844544134849	ILMN_1712999
240348	PPM1F	-0.779506195597825	9.70692923095213	-8.2551086098935	7.67645128009153e-05	0.00548750308047993	2.1841905598675	ILMN_2059535
1940524	STS-1	0.282054050197921	7.91457714139977	8.25125511439077	7.6993825486222e-05	0.00549039305700745	2.18111996661571	ILMN_1653856
2600114	GALNT3	-0.525286830793552	7.1573770811928	-8.25053137879278	7.70369796896425e-05	0.00549039305700745	2.18054311373068	ILMN_1671039
6220152	ANKFY1	-0.487839249679826	6.93704157883144	-8.24810746265065	7.71817099524082e-05	0.00549243618056814	2.17861077314103	ILMN_1801464
6760037	SYTL2	-0.380469079021526	7.75464776428779	-8.23924050211157	7.77137757203757e-05	0.00551628821737325	2.17153732290514	ILMN_2336609
6560601	ZMAT3	-0.608374741421202	11.5183245279875	-8.23863896909229	7.77500209409369e-05	0.00551628821737325	2.17105719210475	ILMN_2361104
5290576	SDHALP1	-0.81526485886053	10.468188953266	-8.22875601156717	7.83482616894667e-05	0.0055504113591776	2.16316392410439	ILMN_1750093
4670019	ITFG1	0.3103201495482	7.80038566978601	8.22094431982067	7.88248079402886e-05	0.00557090580369408	2.15691837731974	ILMN_1693310
4890041	DUSP8	-0.38368563822556	6.68529688884238	-8.21956965132976	7.89090072466868e-05	0.00557090580369408	2.15581871371646	ILMN_1743204
6900044	AMN1	-0.27089263129729	6.6776236637878	-8.21823718088028	7.89907189797504e-05	0.00557090580369408	2.15475263525399	ILMN_1750880
3890193	CLIC4	0.54210741809889	7.57821297374957	8.21402273841168	7.92497938732751e-05	0.0055808601122991	2.1513796490312	ILMN_2063586
2970121	MXD3	-0.466994823671154	7.01489811008978	-8.21209809527741	7.93684271728703e-05	0.00558090947860586	2.14983871954318	ILMN_1711904
2690187	AFAP1	0.246792464406704	6.78775808592035	8.1997464552424	8.0134568360566e-05	0.0056256367178727	2.13994123096623	ILMN_1701998
670711	PLCL2	0.354601254706235	8.92534595378747	8.19802086536627	8.02422666475936e-05	0.0056256367178727	2.13855734381917	ILMN_1737025
2850497	MUS81	-0.385618946866005	7.3055859658321	-8.19126542768216	8.06654674830373e-05	0.00564694070665647	2.13313689558792	ILMN_1780937
4490048	SNORD4A	-0.313889247156911	6.60766514300761	-8.18583984375269	8.10071862654234e-05	0.00565530020685064	2.12878035033804	ILMN_1716441
5720746	CDV3	0.258455213160092	9.01099120057062	8.18557529875807	8.10238898684515e-05	0.00565530020685064	2.12856785862033	ILMN_1673788
5390725	SSTR2	-0.899003562913132	8.11712430562924	-8.17913991736842	8.14314276296313e-05	0.00567537474185131	2.12339667987704	ILMN_2152257
3180133	MAX	0.636567152471121	7.52794748451688	8.17385049810906	8.17681301727951e-05	0.00569046062377527	2.1191433831653	ILMN_2363426
580722	IRF2	0.268912222272973	6.86388490427298	8.1701643436451	8.20037062700956e-05	0.00569238458698759	2.11617771344811	ILMN_1765547
130142	LOC653994	0.590430701455945	7.24223532754512	8.16965446653869	8.20363520555657e-05	0.00569238458698759	2.1157673931202	ILMN_1737586
7330270	ADNP2	0.339681391783166	7.15123483745522	8.16767658792893	8.21631283730579e-05	0.00569283414933853	2.11417547270208	ILMN_2080751
3190671	ATP5D	-0.345665509524322	9.21972720282659	-8.1592260367925	8.27072851796103e-05	0.00570456430404238	2.10736972377939	ILMN_1653599
430390	FLJ21865	-0.306469916139349	6.93644234721819	-8.15904154727007	8.27192103892576e-05	0.00570456430404238	2.10722106674094	ILMN_1815366
840551	CEP27	-0.72826656094042	8.60343024053591	-8.15568464305484	8.29365370318218e-05	0.00570456430404238	2.10451558783157	ILMN_1738482
5050113	LIG1	-0.41621701460537	7.06527081794406	-8.15388782053435	8.30531288826423e-05	0.00570456430404238	2.10306700460972	ILMN_1706779
510487	TFDP1	0.512374288569636	8.13249907741641	8.1529603443938	8.31133832708898e-05	0.00570456430404238	2.10231916001257	ILMN_2117987
6940360	ACVR1	0.319285626909228	7.56650949137743	8.15226442080753	8.31586270785983e-05	0.00570456430404238	2.10175796721164	ILMN_1760490
1170706	GABPB2	-0.478654551262037	12.9423578684978	-8.15199356772621	8.31762434712347e-05	0.00570456430404238	2.10153953872256	ILMN_2161007
2230615	WSB1	-0.427188648980407	9.31683060162439	-8.15009079006033	8.33001198946732e-05	0.00570479243672304	2.1000048521948	ILMN_2415748
870193	SP140	0.302435813916938	7.12017993414258	8.14111609848039	8.38872179000092e-05	0.00573187331447632	2.09276162445615	ILMN_1703263
2260161	LOC729120	-0.946650230062145	8.77637616341192	-8.14034629553729	8.39377936084375e-05	0.00573187331447632	2.09213997739565	ILMN_3298410
5550377	NDUFB11	-0.317826675294667	9.17424169411238	-8.13366906898073	8.43779336888221e-05	0.00574772728314107	2.08674545668909	ILMN_1749709
6280706	LOC644162	0.627859534457227	8.53616234348855	8.13299724813369	8.44223621195195e-05	0.00574772728314107	2.08620245631206	ILMN_1691402
150669	TULP4	0.300104644734925	6.68905212868007	8.13051701990239	8.45866122042515e-05	0.00574772728314107	2.08419743141674	ILMN_2337740
6510333	LOC730286	-0.653730368890499	8.6905560617852	-8.12763372184295	8.47780093886865e-05	0.00574772728314107	2.08186581932998	ILMN_3305772
2070735	STAG3L1	-0.322020991455817	7.33560403607873	-8.12753092697892	8.47848420827339e-05	0.00574772728314107	2.0817826783073	ILMN_1667315
520192	LOC100129502	-0.647684204937564	8.85422671452195	-8.12581930136212	8.48987040321959e-05	0.00574772728314107	2.08039815704545	ILMN_3265143
2680343	HS.570343	-0.623911510742293	7.01671207679322	-8.11788613903841	8.54287018157122e-05	0.00575757858292012	2.07397739502752	ILMN_1902251
1230458	AES	-0.313829614940846	9.72494968287281	-8.1136738410494	8.57116362049385e-05	0.00575757858292012	2.0705656749678	ILMN_1712944
6660563	GUSBL1	-0.254869856969434	6.67247795843283	-8.11318466612006	8.57445620262322e-05	0.00575757858292012	2.070169360351	ILMN_1780700
3400521	LOC653086	-0.70184894900371	10.551743980971	-8.11237843372822	8.57988598419353e-05	0.00575757858292012	2.06951612504443	ILMN_1814039
3370400	LOC643313	-1.06410442345372	7.83792217705335	-8.10969401960262	8.59799290586791e-05	0.00575757858292012	2.06734067447262	ILMN_1731907
610519	TPM1	0.420213814631824	7.54140002329686	8.10959625424084	8.5986531680241e-05	0.00575757858292012	2.06726143224283	ILMN_1716687
7160593	PPM1K	0.31321749070433	6.79974874946915	8.10929991359288	8.60065486627953e-05	0.00575757858292012	2.06702123219046	ILMN_2070044
4010014	HS.580797	-0.469727809178705	7.89813455385689	-8.10913722194949	8.60175402684641e-05	0.00575757858292012	2.06688935824702	ILMN_1900734
4260750	SFRS17A	-0.621967783039941	7.83312477670333	-8.09585654708934	8.69201746323042e-05	0.00580625531264804	2.0561157348143	ILMN_1807737
4480072	LOC728640	-0.535590996810583	7.42185127989943	-8.0948334548196	8.69901531320385e-05	0.00580625531264804	2.0552850685002	ILMN_3304435
7050139	DKFZP586I1420	-0.584804703529773	7.16157082247551	-8.09196420502579	8.71867469842826e-05	0.00581033919373358	2.0529549343874	ILMN_2216838
2640008	DYRK1A	0.806200876990532	7.35247558984287	8.09022915317215	8.73058720783108e-05	0.00581033919373358	2.0515455020962	ILMN_1660663
7550328	GABBR1	-0.37679357340413	6.84673706537612	-8.08492473034194	8.76712054818844e-05	0.00581033919373358	2.04723475869894	ILMN_2395375
5080598	HS.129160	-0.257366481308346	6.5586760311905	-8.0840251702036	8.77333324328456e-05	0.00581033919373358	2.04650344301541	ILMN_1825773
3360273	DKFZP434K191	-0.47053499472657	7.20676506558467	-8.08283234585133	8.78157900569332e-05	0.00581033919373358	2.04553359122724	ILMN_1652533
6620630	XK	0.44778139695981	7.25293868616129	8.08101010773504	8.79419270240311e-05	0.00581033919373358	2.04405171445678	ILMN_1759117
6370110	LOC100130905	0.94827137124872	7.27278547284378	8.07880219495029	8.80950352378904e-05	0.00581033919373358	2.04225576849375	ILMN_3253627
3390020	MBTPS1	-0.408693594054556	8.05775164778382	-8.07786654164636	8.81600092125294e-05	0.00581033919373358	2.04149455279815	ILMN_1651719
1070053	SFRS14	-0.482566241332294	7.43645657062538	-8.07632535303157	8.82671511226565e-05	0.00581033919373358	2.04024050891491	ILMN_1772487
7160692	LOC644250	-0.812313364664226	9.34528392204385	-8.07520408823376	8.83451928405096e-05	0.00581033919373358	2.03932800632882	ILMN_1654320
5870138	VWF	0.505640976444313	7.17460234483846	8.07438971462263	8.84019233668232e-05	0.00581033919373358	2.03866517999216	ILMN_1752755
1710070	ITGAM	0.640836704411103	9.04081956827707	8.06934552103788	8.87542284967564e-05	0.00581907475768942	2.03455822813383	ILMN_1685009
3190626	MAGT1	-0.713994359789907	10.153519253214	-8.06896654708762	8.87807614701468e-05	0.00581907475768942	2.03424956998579	ILMN_1721349
7150343	LOC646476	-0.373569379165573	6.78543588739572	-8.06162933331122	8.9296230626995e-05	0.00584208864388302	2.02827096920179	ILMN_3244240
5130025	LOC100134703	-0.307457043404456	6.61088044261028	-8.06045871797154	8.93787836394841e-05	0.00584208864388302	2.02731662925216	ILMN_3247283
1010450	RNY1	0.91911314499096	7.95205394315932	8.05387922202483	8.98443846222106e-05	0.00586442181169223	2.02195023649092	ILMN_3237623
5090561	ATP5EP2	0.371950928528323	12.682359559027	8.04688606166819	9.03422666638146e-05	0.005887467220981	2.01624182498251	ILMN_1756674
3180176	SYNJ2BP	-0.478197649171277	7.61585066109093	-8.04431784359964	9.05258947609822e-05	0.005887467220981	2.01414422985882	ILMN_1697793
5960156	MOBK1B	0.231512593822775	7.28176687086155	8.04118801287071	9.07502488568081e-05	0.005887467220981	2.01158706672588	ILMN_2125562
7050619	LRRFIP2	0.235182520893291	7.19255472793431	8.0403637701441	9.08094371357667e-05	0.005887467220981	2.0109134772559	ILMN_1772329
3850053	ANP32B	0.281248010394418	11.3050695997699	8.04022373475055	9.08194973124302e-05	0.005887467220981	2.01079903062813	ILMN_1684293
2060608	HS.171171	-1.17180229964605	7.86350699307251	-8.03719525335387	9.10373726509922e-05	0.00589351790145404	2.00832347716707	ILMN_1832879
6040487	RAD21	0.452695002876387	7.76178983757353	8.02520784170049	9.19055884726482e-05	0.00593258603866787	1.99851588156865	ILMN_1748578
6200286	RHBDL2	-0.888719037287791	8.02787387546845	-8.02421663132194	9.19777970478261e-05	0.00593258603866787	1.9977042856877	ILMN_2053538
6760291	RNF10	0.708276856091449	8.28451621432693	8.02335468938987	9.20406406852794e-05	0.00593258603866787	1.99699845568346	ILMN_1697529
7650504	CTAGE5	-0.533335755778747	6.86803816008748	-8.02196157667835	9.21423142746843e-05	0.00593258603866787	1.99585750489442	ILMN_1690880
1090646	FAM119A	-0.637036713360689	11.1806771788935	-8.02004929045787	9.22820854981629e-05	0.00593351240764886	1.99429104463566	ILMN_2049364
1110286	LOC146517	0.227534987709951	7.45976859896002	8.01480662271305	9.26665087844645e-05	0.00595014544804235	1.98999464537916	ILMN_1764186
1570110	MANBAL	-0.396373987107392	7.76630266432865	-8.01225013894669	9.28546214578219e-05	0.00595087650428242	1.98789861345076	ILMN_1673944
5550682	WNK1	0.706486662515115	9.08220764895214	8.01123558543032	9.29293945156628e-05	0.00595087650428242	1.98706661489347	ILMN_1876924
2850184	CTBS	-0.489544738055413	8.96419256319194	-8.00839207711632	9.31393252733016e-05	0.00595319965975128	1.98473421860749	ILMN_2144573
6100064	CRYGS	-0.29571195049639	6.67624495785783	-8.00733813789246	9.32172716834457e-05	0.00595319965975128	1.98386952020034	ILMN_1792597
3360112	TMEM2	0.378307988274734	7.81772057429691	8.00202610943741	9.36112584005767e-05	0.00597030401791171	1.9795096365689	ILMN_1784661
5050753	EIF2AK4	-0.725248889541373	8.37478909732956	-7.99998825221964	9.37629029916569e-05	0.00597192713092084	1.9778363156326	ILMN_1755114
1980044	ZFC3H1	-0.292914793827437	7.70448836203539	-7.99654311705468	9.40199002289482e-05	0.00598024696039586	1.97500652527155	ILMN_3244096
2750112	LOC730060	-0.431627332936439	7.05939695324361	-7.99374140204938	9.42294871811856e-05	0.00598553291526879	1.9727043715134	ILMN_3225673
940639	ERP27	-0.36681362431418	7.19342339798383	-7.98960096297875	9.45401870238393e-05	0.00599489083584571	1.96930078147818	ILMN_1655261
6550386	HS.508682	0.808339935499577	11.0857391056046	7.98768186494548	9.46845892838067e-05	0.00599489083584571	1.9677226413994	ILMN_1821517
4180180	LOC100133950	-0.394737125096397	6.78905589392354	-7.98672278420047	9.4756848577068e-05	0.00599489083584571	1.96693382051571	ILMN_3239388
4280193	C19ORF6	-0.485671701120059	7.12187243593733	-7.98225386007797	9.50943700971671e-05	0.0060082121176345	1.96325704284727	ILMN_2326282
4780187	HS.19339	0.274242055870522	7.52649939840082	7.9747167297622	9.56667046002504e-05	0.0060234746147772	1.95705145830695	ILMN_1856480
2490397	THOC2	0.542596813600037	7.99299338650338	7.97390952262694	9.57282305729513e-05	0.0060234746147772	1.95638652402788	ILMN_2390821
6580189	LOC387820	0.353870745742694	9.89203425930076	7.97348446641152	9.57606466686207e-05	0.0060234746147772	1.95603635949002	ILMN_1690844
1470349	RPLP0	-0.335759961663035	8.43483565849243	-7.97182118541935	9.58876128916218e-05	0.0060234746147772	1.95466596453419	ILMN_1745075
1450193	LGALS1	-0.245594934192962	9.87170592391136	-7.97071240371135	9.59723571950639e-05	0.0060234746147772	1.95375227572133	ILMN_1723978
1500201	HNRPC	-0.286321475893511	7.96023940090788	-7.96380838517144	9.65019401728425e-05	0.00604135866175111	1.94806030398599	ILMN_1695588
6860292	LOC730052	0.501165895958674	8.02324866330293	7.96321177058796	9.65478591739222e-05	0.00604135866175111	1.94756820796599	ILMN_3224290
5870273	PTPRA	-0.243077035334893	6.89238602429338	-7.96201179336852	9.66402913371001e-05	0.00604135866175111	1.94657834345588	ILMN_1695461
3940440	AKAP13	0.436515840368397	8.99846091273412	7.95777368914536	9.69675463112581e-05	0.00605381951726605	1.94308117983936	ILMN_2396956
7150196	TMEM87A	0.273718294160247	10.2202398271084	7.95028514727932	9.75488571482949e-05	0.0060820877033317	1.93689750122743	ILMN_1716816
1010494	CTBP2	-0.359565266030986	7.17477603668242	-7.94524993556411	9.79419379755023e-05	0.00609856096159828	1.93273654139069	ILMN_3250209
4880673	GADD45A	0.439596905861905	7.16253467237214	7.94314319330095	9.81069345892135e-05	0.00610080744489533	1.93099484191464	ILMN_2052208
4780446	LEMD2	-0.354909280489037	7.28346254382189	-7.93165509088851	9.90122085596441e-05	0.0061490219759423	1.92148957426151	ILMN_1680860
1260010	RBM39	-0.291892723826565	7.73016325323077	-7.92949690792862	9.91833266198023e-05	0.00615157610174168	1.91970242880685	ILMN_2411963
4730131	PSD4	-0.40501211500627	8.06074531381345	-7.91841711360104	0.000100067099791701	0.00619561717787622	1.91052019236382	ILMN_2154115
1820670	LOC641978	-0.300163796828719	6.70476631137046	-7.91613933339415	0.000100249886168345	0.00619561717787622	1.90863099709205	ILMN_1770831
2070474	TM7SF3	-0.258437631661617	7.75111376469	-7.91568765485527	0.000100286177086262	0.00619561717787622	1.90825631263921	ILMN_1803995
150528	MAEA	0.423345431572479	7.88782912529645	7.91314169207809	0.000100491014850313	0.00620017769981922	1.90614395985633	ILMN_2327090
1240192	CSNK1G2	-0.410372851851985	10.5078144584991	-7.90970691545122	0.000100768112423907	0.00620668781754198	1.90329314573197	ILMN_1706521
2750678	LOC729021	-0.753082859800514	9.41815147390092	-7.90816879547492	0.00010089247866578	0.00620668781754198	1.90201614737543	ILMN_1809173
7400224	CDKN2AIPNL	-0.900136529135028	11.6717690623825	-7.9045335019886	0.000101187103866256	0.00620668781754198	1.89899706766868	ILMN_2130078
2570646	IL11RA	-0.24311588407932	6.62687802787634	-7.90451854423509	0.000101188318135404	0.00620668781754198	1.89898464265974	ILMN_1720024
2320537	MTM1	0.294135062468472	6.95102339948678	7.90373057738505	0.000101252308499935	0.00620668781754198	1.89833006792947	ILMN_1686985
4670592	MYOF	0.334785782160621	6.88933844989043	7.87904124403529	0.000103280664085167	0.00630766922481982	1.87778886727196	ILMN_3302919
3780240	FLJ39653	-0.30306322598556	6.87452762062943	-7.87893616060202	0.000103289394775828	0.00630766922481982	1.87770130884048	ILMN_1666633
2710332	RP2	0.300511749596771	7.35876885877538	7.87769785927881	0.000103392339907776	0.00630766922481982	1.87666943845815	ILMN_1659255
5130543	SON	0.321796609157458	6.99102700667761	7.87721132151924	0.000103432819526661	0.00630766922481982	1.87626396688129	ILMN_1703427
2340703	LOC100133372	0.424315184947841	9.93927066129226	7.87270222864712	0.000103808826124683	0.00631754261733972	1.8725050427948	ILMN_3243291
5260612	TRIM25	-0.554897539562012	8.3253672996962	-7.87206940767029	0.000103861719592805	0.00631754261733972	1.87197733978372	ILMN_1813625
3190348	LOC440927	-0.363499812568424	11.3624746299269	-7.86726841747824	0.000104263996882612	0.00632715274504049	1.86797253351797	ILMN_1689712
5360273	SNCA	1.05082379694403	11.1216909138181	7.86699315022109	0.000104287114957454	0.00632715274504049	1.86774284573714	ILMN_1701933
940041	TWSG1	0.267103641757404	7.24218090663096	7.86407584906326	0.000104532478100819	0.00633391864425743	1.86530813125983	ILMN_2214144
4860538	NBPF11	-0.270957908630377	6.93072251050676	-7.86241190629603	0.000104672718043828	0.00633430567261903	1.86391905882954	ILMN_3251361
2490441	ASB8	0.275977953798782	7.63831436107947	7.85267000594939	0.000105498059336337	0.00635388804073498	1.85578085851273	ILMN_1783675
670286	CDK6	0.270972638823376	7.38468972070846	7.85051997003043	0.0001056812007685	0.00635388804073498	1.8539834726945	ILMN_1802615
7550070	LOC730316	0.342952167852928	9.24964561299766	7.84973657140106	0.000105748020411651	0.00635388804073498	1.85332845186232	ILMN_1662130
380010	CXCL5	0.317070366197049	6.65216194420918	7.84843056968421	0.000105859521383209	0.00635388804073498	1.8522363310202	ILMN_1752562
6580450	BCL11A	-0.362582442278213	8.03796191445538	-7.84681465435795	0.000105997665345315	0.00635388804073498	1.85088481261081	ILMN_1752899
2140634	VPS24	0.511658476631136	7.72862923756174	7.84529830891166	0.000106127482347333	0.00635388804073498	1.84961633314539	ILMN_2406043
5900332	CHMP1A	-0.274606683131631	7.82944191695606	-7.84518994619521	0.000106136766343786	0.00635388804073498	1.84952567482501	ILMN_1709439
1300228	CUEDC1	-0.330239941018356	7.80072617325318	-7.8432798680139	0.000106300563357952	0.00635388804073498	1.84792747261454	ILMN_1676665
6130576	LOC100132391	-0.868267556873684	10.6014070936906	-7.84283548304218	0.000106338712118118	0.00635388804073498	1.84755559371718	ILMN_3239135
2680577	MAX	0.295850375831316	7.02818616860185	7.84283241789598	0.000106338975302963	0.00635388804073498	1.84755302861263	ILMN_1802457
2630356	TUBGCP2	-0.263647825228737	7.44079336763645	-7.83822040495523	0.000106735814645894	0.00636955732217862	1.84369233680951	ILMN_1775074
1580538	HS.158923	-0.372401967876465	6.83448461808169	-7.83489473934499	0.000107023008691207	0.00637765476543176	1.84090710803721	ILMN_1818617
4150047	LOC727962	-0.804383012161655	6.96806627547696	-7.83353085046309	0.000107141042168042	0.00637765476543176	1.83976453494467	ILMN_3275275
2260725	MGAM	0.628299630898743	7.67352116257353	7.83065021325926	0.000107390821431128	0.00637997204154799	1.83735071623752	ILMN_1714643
7570477	C12ORF35	0.530167700050634	9.56319955295302	7.82997336368635	0.000107449606261517	0.00637997204154799	1.83678343117812	ILMN_1726289
2690541	C18ORF10	0.522094789015113	7.85738602874018	7.82826041905584	0.000107598539087222	0.0063808091042915	1.83534756137776	ILMN_1671693
6060433	RPS6KA4	-0.397910149332635	7.62288637096639	-7.81828552065764	0.000108470457828036	0.00642195552737978	1.82698024469876	ILMN_1756204
6520129	ZNF148	-0.41150892715371	9.02825853789386	-7.81722310871562	0.000108563793967074	0.00642195552737978	1.82608846079854	ILMN_2143822
6590441	TRIP12	0.283427546052403	8.74156788998072	7.81495197065642	0.000108763624788492	0.00642574408972012	1.82418169428351	ILMN_1720241
1410010	PDLIM1	0.633498338642983	7.81157261225715	7.79767593202989	0.000110297365775353	0.00650692172848738	1.80966023516317	ILMN_1788955
5490356	NXF1	-0.545631754855671	8.47469394349303	-7.79638827641534	0.000110412656593525	0.00650692172848738	1.80857667720579	ILMN_1705783
6280187	LOC728556	-0.291609069832511	7.5902505965428	-7.79188290046903	0.000110817120004025	0.00652263503725182	1.80478409242038	ILMN_1790819
240725	PAIP2	0.337402481530044	10.3914522681057	7.78671301569094	0.000111283301945282	0.00653732188518596	1.80042958777489	ILMN_1784753
520482	RNF11	0.537835604702535	8.4993145535702	7.78605352331751	0.000111342929219616	0.00653732188518596	1.79987391323398	ILMN_1810785
2490278	TBC1D10B	0.326275987115416	8.02638779470298	7.78082482215658	0.000111816955656973	0.00655348331059416	1.79546675189338	ILMN_1668639
1070242	EIF2AK1	0.599087707358653	10.3984622940097	7.77996463592599	0.000111895157005263	0.00655348331059416	1.79474145254857	ILMN_2156267
6200753	SWAP70	0.26141765441394	7.40840946333637	7.77716431194529	0.00011215016855097	0.00656029966172751	1.79237972885629	ILMN_1785175
3420593	LMNB1	0.527378430301855	7.47268904814015	7.77284955905855	0.000112544377419375	0.00656891384184969	1.78873920929605	ILMN_2126706
3290537	FLJ36131	-0.831032703934745	9.38965855136033	-7.77251454495082	0.000112575050730936	0.00656891384184969	1.78845646587436	ILMN_3181480
5870736	MEMO1	-0.231413839557565	7.26123018930493	-7.76907757510877	0.00011289027960779	0.00657919544566432	1.78555508930507	ILMN_1741599
670647	BMP2K	0.388657059577528	7.19617627521028	7.76463930329258	0.000113298820815759	0.00659488326871359	1.78180666354278	ILMN_2299045
6940487	HS.445036	0.237607159176938	7.15694507915996	7.76085138973023	0.000113648817729542	0.00660712899436749	1.77860591942337	ILMN_1856861
4830524	TMEM106A	-0.805456061875405	7.82877869261946	-7.75806765922932	0.000113906808213624	0.00661400231299794	1.77625276424284	ILMN_3249244
5910300	RAB24	-0.595503393847353	9.39061245582539	-7.74595615316515	0.000115037003401339	0.00667144131367837	1.76600538942564	ILMN_2379718
1940709	LOC645895	-0.496653353714173	12.926742837499	-7.74023240715953	0.000115575521894333	0.00669094549177709	1.76115738324203	ILMN_1711156
7100544	HS.443185	-0.65997837554256	7.16817746262457	-7.73937860477989	0.000115656095604118	0.00669094549177709	1.76043392587958	ILMN_1911503
2100215	MAF	-0.381348496414472	6.57824456205295	-7.73354376306748	0.000116208433207549	0.00671469070168598	1.75548785435805	ILMN_1722206
6840148	CREBBP	0.678679657085307	8.9715849393746	7.72133919049603	0.000117373400074569	0.00677291124648384	1.7451309975542	ILMN_1809583
3460504	DAPP1	-0.49458926250761	11.9207669140808	-7.71999746895528	0.000117502274440827	0.00677291124648384	1.74399147264144	ILMN_2097410
4060014	LOC441124	-0.283627794542194	6.64943364370171	-7.71558118498925	0.00011792759496641	0.00678599567305217	1.74023941227237	ILMN_1682912
5340154	LOC643509	-0.458257241260479	12.7610633739356	-7.71448762136141	0.000118033181501083	0.00678599567305217	1.73931001422071	ILMN_1759872
1170626	PPP2R5C	0.248446584645657	6.52944334591101	7.71155713126992	0.000118316654963394	0.00678599567305217	1.73681884182731	ILMN_1780913
60722	GUSBL1	-0.4326543874254	7.60000580733223	-7.71080567324209	0.000118389469112401	0.00678599567305217	1.73617989446182	ILMN_1705991
160575	LOC644029	-0.278663679787841	7.40789074248926	-7.70931140394745	0.00011853440995419	0.00678599567305217	1.73490917906196	ILMN_1808837
5360390	C8ORF37	-0.775261144418596	11.5715293717668	-7.70874235872006	0.000118589658762423	0.00678599567305217	1.73442520679613	ILMN_2091084
5270544	GRAP	-0.350615761642471	9.04325046521143	-7.69834259722676	0.000119604514530005	0.00683580246510078	1.72557434318504	ILMN_2264011
2370270	ARRDC5	-0.635086152516717	7.22096468097099	-7.69112420331019	0.000120314683286366	0.00686809620887903	1.71942446635142	ILMN_2153787
3520020	CYFIP2	0.369950288472853	8.24717798477189	7.68960514483974	0.000120464738782914	0.00686837690773959	1.71812958408079	ILMN_2354478
6620397	ISCU	0.225732797089644	8.22157728810538	7.68160679064712	0.000121258325099597	0.00690530411394492	1.71130765822845	ILMN_1735432
3610519	OFD1	-0.337867380382587	7.6897991257347	-7.67545267964794	0.000121872946741349	0.00693196329163566	1.70605421150154	ILMN_1785266
1070475	RPL11	0.303777419858959	13.0120309483483	7.66853424251412	0.000122568106369451	0.00694378738538024	1.70014361485643	ILMN_2114876
5670181	TMEM181	-0.658051560297137	8.21914724880246	-7.66801124137615	0.000122620838878785	0.00694378738538024	1.69969659997764	ILMN_1710078
4860204	ACIN1	-0.275768520189684	7.83537878207152	-7.66794226651933	0.000122627795301518	0.00694378738538024	1.69963764428463	ILMN_1699636
5390553	LOC253039	-0.285231303682857	7.04700602412838	-7.66685811400999	0.000122737195489871	0.00694378738538024	1.698710908993	ILMN_3236498
2970148	WASH1	-0.444170919470089	7.18988801980133	-7.66609279964823	0.000122814488548132	0.00694378738538024	1.69805664365216	ILMN_3245020
3890634	C1ORF152	-0.431602185197129	6.64348574653391	-7.66406867771094	0.000123019180101644	0.00694491072022567	1.69632593397405	ILMN_1676016
6580402	LOC646463	0.690853448948057	7.47069868971052	7.66179000516299	0.000123250074351078	0.00694491072022567	1.69437706405496	ILMN_1721651
5820403	CLK4	-0.521046534057991	7.45405009747403	-7.66154801611518	0.000123274623438699	0.00694491072022567	1.69417006752439	ILMN_1695853
6940243	COMT	0.369510846384039	8.58656970966159	7.65852867878765	0.000123581391048051	0.00694979626020142	1.69158682641223	ILMN_1730084
4900593	CYTSB	0.254548492020753	6.80876452064435	7.65780484780381	0.000123655060987038	0.00694979626020142	1.69096740084371	ILMN_3255061
2060138	LOC644852	0.744987257623834	9.65084139366569	7.6547284545394	0.000123968723224236	0.00695916001084285	1.68833413940548	ILMN_1804350
1940300	VAPA	-0.40916023888065	6.79540558725908	-7.65208401574576	0.000124239062354483	0.00696607245000141	1.68606982646176	ILMN_1779410
2140128	SCD	0.228646401927004	6.77466534684112	7.64853738621142	0.000124602677272571	0.006974956666617	1.68303186698901	ILMN_1689329
6580059	UCP2	0.487528122979641	9.11347981232458	7.64766509480137	0.000124692292119223	0.006974956666617	1.68228448220512	ILMN_1685625
3890577	LOC100132761	0.252713602259448	7.89249607815695	7.63290936830007	0.000126219300939707	0.00704414427995107	1.66962967695951	ILMN_3214893
7000142	KIAA0430	0.629122343361907	10.1409023233582	7.63283640380868	0.000126226903997638	0.00704414427995107	1.66956704477969	ILMN_1793371
1770333	PDE5A	0.546626401785312	7.36031331920044	7.63140919495056	0.00012637572625739	0.00704414427995107	1.66834182758999	ILMN_1810836
6250373	MAT2B	0.481021355408244	7.23012405211237	7.6261196451233	0.00012692902421899	0.00705560059727361	1.6637990497356	ILMN_1680246
4670577	TMEM17	-0.637910251794644	11.1628041259346	-7.62576918240015	0.000126965779831429	0.00705560059727361	1.66349796173657	ILMN_2210386
6110609	FAM39DP	-0.548341897280422	9.03557248944151	-7.62387702337781	0.000127164432174891	0.00705560059727361	1.66187215681234	ILMN_1713406
2900139	FLJ20489	0.255683565753776	7.26685540633988	7.62375136726837	0.000127177636867367	0.00705560059727361	1.66176417573283	ILMN_1778144
1050477	LOC644852	-0.598426138312406	7.38746201061447	-7.61977267886712	0.000127596542601388	0.00706674476397498	1.65834428429018	ILMN_1727165
6960220	RPL32	-0.247884241044793	6.61942300037764	-7.61900857554097	0.000127677171210587	0.00706674476397498	1.65768730803857	ILMN_1782167
3370575	NADSYN1	-0.644565720621553	7.60659884105161	-7.61501649022717	0.000128099354538888	0.0070818291528549	1.6542539194506	ILMN_1779034
2650594	ARHGAP9	-0.510938585788609	9.28599519926603	-7.60588737255952	0.000129070740230415	0.00712656026766522	1.64639616552628	ILMN_2382657
5690324	DENND4B	-0.395178922926695	8.44001229145139	-7.60458814614817	0.000129209659355002	0.00712656026766522	1.64527716615143	ILMN_3245066
4010424	ANKRD13D	-0.556359138825846	7.8018764052588	-7.59899083399734	0.000129810081995444	0.00713695749903782	1.64045428332597	ILMN_1672356
2600133	ALPP	-1.00020417670815	10.5561891956989	-7.59888826192042	0.000129821114228657	0.00713695749903782	1.64036587220424	ILMN_1693789
110440	ITGB1	0.358709247644724	7.96401375285076	7.5979182953395	0.000129925492206328	0.00713695749903782	1.63952976327928	ILMN_1714820
4610538	SUMO1P1	-0.256831119030753	6.71376263654959	-7.59545461522978	0.00013019103461068	0.00713695749903782	1.63740563311121	ILMN_1785615
1500600	RAB37	-0.374854721581232	8.41975301679359	-7.59507272422356	0.00013023225071284	0.00713695749903782	1.63707631817744	ILMN_2255579
7040682	HS.25318	0.529688043432965	7.84940450846779	7.59441703761691	0.000130303050930175	0.00713695749903782	1.6365108662038	ILMN_1837428
5310520	LOC100134241	-0.374438855292448	6.69884601822944	-7.5806328133599	0.000131801557381031	0.00721068797681215	1.62461315501811	ILMN_3248948
50594	LOC91316	-0.485615379019232	6.9785099416037	-7.57878216294249	0.000132004221743107	0.00721343624197348	1.62301426448012	ILMN_3235718
7320170	NPIP	-0.298175730266848	7.3064873427728	-7.57615121868214	0.00013229294162834	0.00722087529028598	1.62074060988709	ILMN_1676986
6280270	TMEM66	0.240079090120372	11.9255193652786	7.57330966945923	0.000132605574166006	0.00722960090582706	1.61828413268859	ILMN_1780141
5360296	HS.371060	-0.401873924286611	6.90454142705358	-7.57172895256423	0.000132779848474769	0.00723077188650342	1.61691725832369	ILMN_1899903
3060601	LOC100132740	-0.519785012515406	7.25230571108921	-7.56919525425548	0.0001330597286457	0.00723768452724192	1.61472577471923	ILMN_3239548
150437	LOC644590	-0.386140473896142	7.22553699789988	-7.56317888257697	0.000133726987239219	0.00726562826305578	1.6095192952912	ILMN_1664233
7550021	TTC25	0.529561828054069	7.02347531464744	7.55970116139081	0.000134114413296791	0.00727832153720648	1.60650798553899	ILMN_1710303
6860719	PSCD1	-0.440872495571024	10.2757629355017	-7.55575509649878	0.000134555548831252	0.00729389717908516	1.60308959771153	ILMN_1694084
1850524	C10ORF32	-0.245570725313535	7.61988699551473	-7.54876737434635	0.000135340738307998	0.00732806608575444	1.59703225535405	ILMN_1772706
1690440	XIST	-0.870323812130699	8.33815025817679	-7.54686557882289	0.000135555331631031	0.00733129709574315	1.59538278083797	ILMN_1764573
1580025	GNG11	0.630128707303758	9.7862220992292	7.54302908870806	0.000135989400149097	0.00734637714983527	1.59205413341486	ILMN_1782419
4640070	PIPSL	0.420350592746855	7.85478673075494	7.54063050172425	0.000136261578118959	0.00735268718508949	1.58997226021993	ILMN_1676763
6040598	GSDMB	-0.362242339283745	7.03460106027158	-7.53450508157545	0.000136959449766981	0.00738192715412627	1.58465288745788	ILMN_2260756
2760189	LOC613037	-0.46643751215946	8.6742383758628	-7.5297598803664	0.000137502845494966	0.00738379876787183	1.58052937703065	ILMN_1696843
3140193	NELF	-0.359908535438965	7.38172861757191	-7.52875348969237	0.000137618404570882	0.00738379876787183	1.57965453140063	ILMN_1665095
2190452	PIM3	-0.298691556864921	7.19852318478785	-7.52700764593141	0.000137819131596412	0.00738379876787183	1.57813663156119	ILMN_1707748
240326	FAM156B	-0.615586766887165	7.50857262290939	-7.52588553119881	0.000137948320271589	0.00738379876787183	1.57716085363455	ILMN_3244110
1440437	LOC151162	0.417370737096864	8.39242890242896	7.52576634841536	0.0001379620497696	0.00738379876787183	1.5770572058227	ILMN_3238058
6110091	WSB1	-0.475201207245904	7.98780829460994	-7.52416012745658	0.000138147232090817	0.00738379876787183	1.57566020191515	ILMN_1664802
5050603	TBC1D10C	-0.73683240261278	9.71299084186727	-7.52410235830538	0.000138153897559522	0.00738379876787183	1.57560995233822	ILMN_1710434
4880477	LOC643031	0.803822169211769	10.5771150486185	7.52333549961976	0.000138242412956373	0.00738379876787183	1.57494287895031	ILMN_1743078
1110615	BEX4	0.240056217036176	7.46405947261047	7.51948265486473	0.000138688100824976	0.00739583561015072	1.57159042971662	ILMN_2351638
770743	MIR1978	1.33772049274796	12.5576448678534	7.51868701986933	0.000138780339830819	0.00739583561015072	1.57089793292429	ILMN_3310491
6220477	USP3	-0.262904191303658	9.2872750450183	-7.51639210694528	0.000139046780115288	0.00740151256637627	1.56890013289782	ILMN_1725862
1260136	MEGF9	0.345708466562845	8.45963536779535	7.51507743343157	0.000139199674240325	0.00740151256637627	1.5677554125833	ILMN_2290118
50075	LOC100128274	-0.438562619814021	7.24728571062061	-7.51234903078066	0.000139517588250194	0.00741009071690675	1.56537913530964	ILMN_3253787
3610619	TRA2A	-0.427986052929471	7.53601371559295	-7.50562725478655	0.000140304312336138	0.00744352126982404	1.55952148775579	ILMN_1731043
290475	CTNNAL1	0.350276154772077	6.86639229599776	7.50382850261037	0.00014051568841416	0.00744638737158266	1.55795316136781	ILMN_1721901
150626	LOC641710	-0.568818953579704	6.9634683939558	-7.50018274526265	0.000140945214019498	0.00746058682438925	1.55477337994869	ILMN_1670410
4640367	SFI1	-0.233539809857117	6.67189786631498	-7.49888097181751	0.000141098941483599	0.00746058682438925	1.55363764724476	ILMN_1763887
780324	ZNF337	-0.585042454922277	7.65410744424104	-7.49683829264374	0.000141340544586693	0.00746502074941524	1.55185514701105	ILMN_1663160
6020543	CPD	0.250829280994895	8.56542813014014	7.49307321531332	0.000141787092848137	0.00748025707341404	1.54856846717566	ILMN_1703074
1430670	SNRNP70	-0.575631387464943	6.91651925970878	-7.49127692034347	0.000142000698974927	0.00748146983642373	1.54699987988437	ILMN_3248113
5820594	LOC441066	-0.314784855525108	6.67212694099608	-7.49022238465675	0.000142126268050312	0.00748146983642373	1.54607886222515	ILMN_1714808
1980088	HS.348514	0.343931409317793	8.73776851097592	7.48816045553684	0.000142372154870536	0.00748608609437599	1.54427765740658	ILMN_1832208
3400646	FRAT1	-0.357222631725777	7.49728303927423	-7.48535361866505	0.000142707644339769	0.00749539828311972	1.54182500649892	ILMN_1736180
4570438	CD68	-0.470251104880623	9.15588776565044	-7.48059873282506	0.000143278013323481	0.00751007417688645	1.53766820443641	ILMN_2359907
290301	LOC653352	-0.223176314328592	6.54425110726865	-7.48037877447602	0.000143304460446896	0.00751007417688645	1.53747585463741	ILMN_1660942
4070017	ODC1	0.583855088599284	8.9701196099801	7.47059996536529	0.000144485819056995	0.00756360886640951	1.52891922536652	ILMN_1748591
1500707	LOC729603	-0.608895338145535	12.3475362404661	-7.45944055989038	0.000145847409231203	0.00760322202404884	1.51914204086583	ILMN_2180519
2000440	ENSA	0.371184067479999	7.49633147367276	7.45869285219772	0.000145939155311362	0.00760322202404884	1.51848646819431	ILMN_2364700
160411	NCOA1	0.496729349180653	9.10652193099827	7.45826046147592	0.000145992240722048	0.00760322202404884	1.51810733072325	ILMN_1669033
5870307	LOC440359	1.32210899365688	10.4111938336373	7.45807274862205	0.000146015293358419	0.00760322202404884	1.51794273034496	ILMN_1706434
4280044	LOC100131609	0.427127588099672	10.1225526113431	7.45782380134167	0.000146045872405815	0.00760322202404884	1.51772442930567	ILMN_3215712
1570300	SPATA13	-0.309409064983973	7.81627448919233	-7.45547674190921	0.000146334525173576	0.00760987773053752	1.51566597384039	ILMN_1742824
2900068	VCL	0.489250155942897	7.15857087867992	7.45192123949456	0.000146773024965986	0.0076243028106096	1.51254654417258	ILMN_2413527
4210139	ZNF585A	-0.243804071397196	6.74978432620467	-7.44949832030619	0.000147072692631775	0.00763149236119901	1.51042001174078	ILMN_1737211
130392	GLUL	0.409656696065125	7.22195189075261	7.44296513266277	0.000147884165668557	0.00764814427558677	1.50468286115037	ILMN_1765208
1510661	RNASEH1	-0.234514758361588	7.54120867534727	-7.44267702060218	0.000147920067549989	0.00764814427558677	1.50442974849738	ILMN_1726783
2030020	HS.544637	-0.783870380901281	9.68723148986765	-7.44203484299639	0.000148000125218311	0.00764814427558677	1.50386554950822	ILMN_1872419
2630133	LOC729389	-0.29502365804692	6.66929481217127	-7.44065777441235	0.000148171963597314	0.00764814427558677	1.50265554664844	ILMN_3228037
6040324	SDCBP	0.4145697316962	10.2539837068307	7.44032082402418	0.000148214044432193	0.00764814427558677	1.50235944395847	ILMN_2363586
4540273	HERC3	0.22802564016254	6.87023033590753	7.43807301320773	0.000148495112728384	0.00764814427558677	1.50038381734641	ILMN_1741032
6040743	ZADH2	-0.271379406247159	6.68999132181622	-7.43783494830072	0.000148524915775928	0.00764814427558677	1.50017454753555	ILMN_1795063
6900307	BTBD6	-0.325943715591597	7.90745224470759	-7.43519436975767	0.000148855939387385	0.00765621277194586	1.49785295055	ILMN_1744725
2810315	S100A6	0.446227696326421	10.8260689946659	7.43372800931262	0.000149040122073196	0.00765621277194586	1.49656340205105	ILMN_1713636
6020129	GP6	0.386520728104104	6.94356359833063	7.43271936269256	0.000149166962697506	0.00765621277194586	1.49567624237202	ILMN_1732269
3400019	RGS2	0.304617583714216	12.463113973247	7.42947266610662	0.00014957607302069	0.00766729533648365	1.49281985154525	ILMN_2197365
6480630	ATP9A	0.522122173839816	7.21552287462791	7.42843632640018	0.00014970692667225	0.00766729533648365	1.49190785756795	ILMN_2089073
2810156	IGF2R	0.925774501198065	10.7769737854192	7.42656218699614	0.000149943893332023	0.00767112958286629	1.49025829369517	ILMN_1807662
3780440	FAM32A	0.244943083754932	8.5741774172516	7.42480158655137	0.000150166889598398	0.00767424159445464	1.48870831855373	ILMN_3237241
7400747	FAM89A	-0.271805579497606	6.95410545705006	-7.42255472322353	0.000150452019086455	0.0076805187693941	1.48672976784342	ILMN_2285817
5890136	KIAA0913	-0.29411243961984	8.49317677644948	-7.40838487694714	0.000152264321324263	0.00775412421365013	1.47423947764747	ILMN_1669433
2710400	DSC2	0.251735734227881	8.02277557163809	7.40748565318026	0.000152380158993271	0.00775412421365013	1.47344610695774	ILMN_1663119
3830538	CCDC130	-0.715480141427429	9.07253102943529	-7.40744478415718	0.000152385426086567	0.00775412421365013	1.47341004679725	ILMN_1758633
7210634	ZBED5	-0.512456162784723	8.27395540157366	-7.40149198456841	0.000153154805309765	0.00778490317043395	1.46815575452581	ILMN_1664424
6660487	ZNF577	-0.786323427413431	8.05712186768699	-7.39431385232509	0.000154088388060749	0.00781070363065812	1.46181480871504	ILMN_2212823
770689	LOC100133233	-0.665530741734188	12.480627947473	-7.39301930567981	0.00015425743815871	0.00781070363065812	1.46067065096325	ILMN_3277365
1050059	PHKA2	-0.48805833732067	7.63927165146434	-7.39276489443663	0.000154290685378842	0.00781070363065812	1.46044577359121	ILMN_1814074
5360672	CCNG2	0.34949384847652	7.4266728203483	7.39252082019124	0.000154322589325811	0.00781070363065812	1.46023002662914	ILMN_2228732
6450703	FAF2	0.275820121846548	8.13967176170393	7.38739876038562	0.000154993834331694	0.00783629617743456	1.45570094323121	ILMN_1670472
4200291	TCF12	0.236587469703654	6.91361690571332	7.38519553797323	0.000155283578621867	0.00784256647931976	1.45375191045696	ILMN_1669832
6940088	DGKA	-0.280311391823497	8.43413381952756	-7.38284743382024	0.000155593048889753	0.00784643469367879	1.45167413116512	ILMN_2319913
6980113	PHACTR2	0.257208035002041	7.01014451284191	7.38186428142785	0.000155722830799546	0.00784643469367879	1.45080398611722	ILMN_1790533
4010619	LOC641727	-0.251604684504031	6.93229860763817	-7.38084442056868	0.000155857587474549	0.00784643469367879	1.44990124108408	ILMN_3241118
4880500	SYNCRIP	0.332946176777157	7.54023141697748	7.37877499983048	0.000156131429419425	0.00785186783678579	1.44806911524552	ILMN_1727740
1260615	SETD2	0.382991596127987	8.32137645160282	7.37639716402134	0.00015644675346884	0.00785937336985767	1.44596336491094	ILMN_1769473
6380220	MAGMAS	-0.237062253253007	7.66873522911101	-7.37193020691089	0.000157041059150926	0.00788042857239289	1.44200588038532	ILMN_1763884
130162	FLJ25363	-0.636629403349465	8.10395288866373	-7.3707468747485	0.000157198921715421	0.00788042857239289	1.44095714792602	ILMN_3260180
160736	MRI1	-0.443844684152086	7.7476045683728	-7.36550811257885	0.000157899952773743	0.00788973376651702	1.43631244511976	ILMN_2410965
7570243	SSR4	-0.263125577673841	9.96230493678847	-7.36521645268114	0.000157939085068987	0.00788973376651702	1.43605377074886	ILMN_1680403
4670563	LOC255167	-0.929828349884695	11.1230276955617	-7.36444091110902	0.000158043193463677	0.00788973376651702	1.43536589465049	ILMN_3206804
6040647	HSH2D	-0.283824538593947	8.18980618840708	-7.36355884957812	0.000158161695135788	0.00788973376651702	1.43458345974807	ILMN_1788017
4780196	CD300A	-0.338388137915504	9.08779512626812	-7.36291464956585	0.00015824830431864	0.00788973376651702	1.43401196695534	ILMN_1693552
3130220	TMEM158	0.838916657070897	8.3882364914245	7.3618996995414	0.000158384867362407	0.00788973376651702	1.43311147688524	ILMN_1792455
3520156	CCT8	0.326450646468484	9.48744565574389	7.35458472589441	0.000159373048045365	0.00793061067576322	1.42661812124934	ILMN_1717868
7380672	LOC646916	-0.257042767376913	6.64324196179401	-7.34743200037614	0.000160346038884273	0.00797064663668114	1.42026314578424	ILMN_3245074
290095	LOC100129362	-0.574463606342105	11.446903513622	-7.3430641206882	0.00016094349864379	0.00797801242202294	1.41637967234776	ILMN_3264112
4590403	PPDPF	0.253079387577936	6.78256637684608	7.34232810400721	0.000161044421525843	0.00797801242202294	1.41572507609739	ILMN_1720430
360192	INSIG1	0.375986938794667	8.23514121054994	7.34223371359966	0.000161057369536067	0.00797801242202294	1.41564112316375	ILMN_1793474
2630347	LOC100134364	-2.01725979891941	8.87912385052655	-7.34046112863333	0.000161300742151205	0.00797801242202294	1.41406436568262	ILMN_3246805
1780156	SAMD4B	-0.231145590268679	6.65621875018963	-7.3365424100815	0.000161840248156673	0.00797801242202294	1.41057735077037	ILMN_1753467
5360148	LIPA	0.431028685156891	8.9405001485555	7.33617491402059	0.00016189094711707	0.00797801242202294	1.41025025357874	ILMN_1718063
270068	SMOX	0.65734439616261	7.67725068460447	7.33563427420607	0.000161965565172597	0.00797801242202294	1.40976901948029	ILMN_1775380
1580424	LOC642367	-0.251266550770626	6.50694176368496	-7.33440558435606	0.000162135290826808	0.00797801242202294	1.40867521961502	ILMN_3215569
1240669	LOC100132585	-0.933563704428125	9.59581348900437	-7.33436983416238	0.000162140232198554	0.00797801242202294	1.40864339173259	ILMN_3237404
4810343	ETV3	-0.225692131557126	6.6671931250389	-7.33408158161028	0.00016218008051024	0.00797801242202294	1.40838675952716	ILMN_1703180
3170315	CRYZL1	-0.225817861900382	6.59270447953148	-7.32789420518856	0.000163038097754202	0.00801189190033449	1.40287592443136	ILMN_1795407
830168	CHFR	-0.244275186705096	8.89714511462756	-7.324810256212	0.000163467666453852	0.00801740943964804	1.40012761524804	ILMN_1653828
6290379	FAM156A	-0.362711729113759	7.12694515001624	-7.324655798041	0.000163489214742522	0.00801740943964804	1.39998994003322	ILMN_1658160
3780594	LOC440345	0.424360761397859	7.27953519936239	7.32321397802525	0.000163690516029726	0.00801897131477717	1.39870465765751	ILMN_1669657
4670132	HS.576072	-0.358365971491665	6.90625573007903	-7.3159843152126	0.000164704116970947	0.00803780039871572	1.39225647775676	ILMN_1916457
1470753	PIK3R1	0.449596572828166	8.11607260876791	7.31590655791596	0.00016471505696772	0.00803780039871572	1.39218709438182	ILMN_1760303
6480095	SNX27	0.41640219647278	9.08159565381403	7.31565739891371	0.00016475011770139	0.00803780039871572	1.39196476360597	ILMN_1714401
3520475	YDJC	-0.226461529350411	6.79936583064596	-7.31562788443381	0.000164754271427303	0.00803780039871572	1.39193842664993	ILMN_1812580
4590128	SHOC2	0.322016936014252	8.40826822051525	7.31428665180427	0.000164943154724817	0.00803872802373068	1.39074148998125	ILMN_2158242
4780678	ZAP70	-0.472769895163305	7.73939789688374	-7.31147687632907	0.000165339642264646	0.00804552797655031	1.38823336269997	ILMN_1719756
2480075	ATF7IP2	-0.248365044016889	6.84504203456498	-7.31088919300087	0.000165422706108731	0.00804552797655031	1.38770866146149	ILMN_1804445
270026	RASSF1	-0.418600627282828	7.00336463125782	-7.29914225592694	0.000167092941872908	0.00811841816042262	1.37721268151419	ILMN_2393573
5490301	PABPC1L	-0.439727187960738	7.22065881659598	-7.29472880350164	0.000167725375049974	0.00814078761383582	1.37326530384585	ILMN_3303612
540671	LILRB2	0.207807693079854	9.5488697774403	7.29050087702887	0.000168333755101933	0.00816194497201719	1.36948184799987	ILMN_2312340
4560435	PCYOX1L	-0.248439040454164	6.86375976451012	-7.27871777995831	0.000170042462168103	0.00823241270988802	1.35892707560205	ILMN_1815951
7100438	LOC644949	-0.334230845586798	6.71847148250408	-7.27713446870774	0.000170273550337397	0.00823241270988802	1.35750764822194	ILMN_3209317
1570424	WNK1	0.50578776551872	6.80224144937069	7.27689190854726	0.000170308983855216	0.00823241270988802	1.35729017028994	ILMN_1753165
2190196	NIN	-0.271406470403962	7.14834068551645	-7.26900462460639	0.000171465711596202	0.00827986925496639	1.35021493768998	ILMN_1726392
4200575	VAMP2	-0.460971705869621	8.28602433403927	-7.26654496159383	0.000171828248908213	0.0082889176585967	1.3480071073343	ILMN_1713491
2940739	RASSF1	-0.60225784087318	8.23372734764719	-7.26222573078528	0.000172466966713325	0.00831098101692297	1.3441284811485	ILMN_1734205
1050132	ZNF518B	0.286435414939343	7.55983056154626	7.26107985888991	0.000172636864519056	0.00831098101692297	1.34309915299911	ILMN_1682449
1770470	LOC644063	0.773365675621104	8.56523538653923	7.25874873259034	0.000172983082035967	0.00831767008387522	1.34100467087356	ILMN_1701753
520609	KIAA1324	0.480486234527633	7.67104342141716	7.25777898848319	0.000173127338347465	0.00831767008387522	1.34013319300246	ILMN_1771482
5960678	NISCH	-0.557881536246593	7.80598518050675	-7.25317548382199	0.0001738139948986	0.00834160294314762	1.33599474966608	ILMN_1735827
3780100	OSBP2	0.652874053123582	7.94647403121292	7.25207881748559	0.000173978025587699	0.00834160294314762	1.33500852570622	ILMN_1781966
4490133	SFRS2B	0.519345773836692	8.12895113794493	7.24522896025203	0.000175006530750061	0.00837953521978401	1.32884548036619	ILMN_1772702
1770170	CTDSPL	0.622449292861734	7.27359173391197	7.24445408825699	0.000175123308589193	0.00837953521978401	1.32814797429255	ILMN_2392189
2810400	KLHL3	-0.301131563550739	7.12732367872648	-7.24286915224211	0.00017536244160367	0.00838250184243483	1.32672107616355	ILMN_1770641
4920328	SH3KBP1	0.334321522535508	7.41695762335361	7.23956203978071	0.000175862600571892	0.00839144102195559	1.32374282555701	ILMN_1652650
6860544	FOXK1	0.25568323394428	7.22862164339387	7.23675743318242	0.000176288022211101	0.00839144102195559	1.32121615889631	ILMN_2082244
360678	ADNP	0.294394830944435	7.5678680818244	7.23625014919161	0.000176365094292294	0.00839144102195559	1.3207590539917	ILMN_1657993
1070450	PTGS1	0.89803523052345	8.44860049746363	7.23599111863846	0.000176404463669575	0.00839144102195559	1.32052563496795	ILMN_2339835
1690681	TNFAIP1	-0.216928018472767	6.97117770851249	-7.23578325715223	0.000176436063158418	0.00839144102195559	1.32033832029746	ILMN_1655429
4210019	RIOK3	0.441510926119927	9.43846272568478	7.22963829235693	0.000177373120845358	0.00842753835116954	1.31479860565264	ILMN_1724700
5090747	FLJ12949	-0.253755384961664	7.19709894386464	-7.22416071438062	0.000178213138463131	0.00844293904446723	1.30985700066208	ILMN_2347748
6100379	LOC648984	-0.23988056768714	7.65640410129327	-7.22397654422883	0.000178241459817205	0.00844293904446723	1.30969079322848	ILMN_1801254
780626	NBPF3	-0.284206050697392	7.6258238317759	-7.22393470546807	0.000178247894413582	0.00844293904446723	1.3096530346124	ILMN_2265995
4120707	COL4A3BP	-0.335877599622187	7.32488279807605	-7.22256583605286	0.000178458564314698	0.00844293904446723	1.30841755071398	ILMN_1680109
6110392	GNS	0.551006685069326	10.5329318947722	7.22153551999405	0.000178617315756501	0.00844293904446723	1.307487493106	ILMN_1744517
4900154	DPRXP4	-0.28792792713651	6.57605142947265	-7.22056031508358	0.000178767722303239	0.00844293904446723	1.30660707488646	ILMN_1739532
1770148	FLJ20444	-0.315623135826715	6.79579612224154	-7.21685129290813	0.000179341072838298	0.00846157287131282	1.30325758899869	ILMN_1811181
1850040	C3ORF34	-0.667900781329747	10.8729684620368	-7.21485996253339	0.000179649752937973	0.00846497366783808	1.30145865649691	ILMN_2288483
840402	SPEN	0.255977589785773	8.52237331083893	7.21407945060549	0.000179770904975958	0.00846497366783808	1.30075343520746	ILMN_1802611
2510561	LOC440313	0.709638665560244	9.02306610792548	7.20833633320672	0.000180665195926978	0.00849862730303416	1.29556222627758	ILMN_1749984
3190274	LLPH	-0.245176770206381	8.42633726177476	-7.20412018610408	0.000181324906280206	0.00851588585919411	1.29174890265166	ILMN_3240177
940014	LOC441455	0.689233237845509	8.45243403935147	7.20369245551175	0.000181391985843409	0.00851588585919411	1.29136192776822	ILMN_3278170
6650121	C1ORF71	0.469112724762411	8.47963132642236	7.20216305994404	0.000181632064750978	0.00851870584758231	1.28997809123457	ILMN_1670263
5420706	LOC643011	-0.386775516174062	6.82288452365426	-7.20028233498301	0.000181927785191139	0.00852102456482798	1.28827600431973	ILMN_1719072
1510719	PLDN	0.307882962999652	7.63150727527805	7.19955925203275	0.00018204162532048	0.00852102456482798	1.28762149713567	ILMN_1733666
6980255	LEPROT	0.408619389984105	8.91656806645056	7.18896210828145	0.000183719253639992	0.00857485616932689	1.27802265404768	ILMN_1661537
5560400	SLC14A1	0.686534853478832	7.2059181111352	7.1888931394175	0.000183730228984505	0.00857485616932689	1.27796014119232	ILMN_1805561
5390707	DIDO1	-0.71674405473859	7.26489897432301	-7.18886146684487	0.000183735269439754	0.00857485616932689	1.27793143323409	ILMN_1763605
540402	ZDHHC6	-0.239079269227601	8.20889427944975	-7.18537838760998	0.000184290527819904	0.00859226609804577	1.27477369112668	ILMN_2046003
1510612	MYL4	0.594496934386657	9.88370868126545	7.18424604486748	0.000184471448462999	0.00859226609804577	1.27374682202331	ILMN_1684255
2600273	CATSPER2	-0.798595586215153	10.2867981206378	-7.18070172825523	0.000185039038598694	0.0086102285384523	1.27053171643425	ILMN_2286014
2810601	LEF1	0.244564661692612	9.47829103930472	7.17895779366492	0.000185319036154927	0.00861478658935128	1.26894924860759	ILMN_1679185
7000577	GYPC	0.663053424283915	11.2392861072497	7.17329682041867	0.000186231230105643	0.00864146584671424	1.26381005915117	ILMN_1682332
1440452	LOC88523	-0.677684544655046	8.55839841456728	-7.17313013796215	0.000186258165451229	0.00864146584671424	1.26365868563627	ILMN_1737561
3800136	NLRP1	-0.362054299278722	6.97867182394564	-7.17083520883305	0.000186629465275638	0.00865021173872576	1.26157421688291	ILMN_2313079
6560176	HS.240801	0.477277156909056	6.76853854009383	7.16964884933137	0.000186821735063537	0.00865065065402323	1.2604964224977	ILMN_1899960
3940520	NT5C3	0.504112279874311	9.75154984400274	7.16765717087749	0.000187145022678749	0.0086511073572701	1.25868664916183	ILMN_2352121
3130224	CCDC88C	-0.291110847223353	7.54207479779424	-7.16733597640474	0.00018719721771326	0.0086511073572701	1.25839474845688	ILMN_3248352
360719	CD44	-0.441829689682441	6.91663367974719	-7.16292514333537	0.000187915652912378	0.00867583652953411	1.25438502135254	ILMN_1778625
1820274	HERC1	0.259349109351219	8.04071848220369	7.15967474802779	0.000188447064989058	0.00869189128311618	1.2514288052086	ILMN_1786211
1510138	GTF2H2B	0.331105765274023	7.45789628108506	7.14771973939128	0.000190416227779818	0.0087741647003158	1.24054555770885	ILMN_3242603
450445	NSUN5	-0.425695668998237	7.44945582310841	-7.14488088789915	0.000190887227581546	0.00878731154751118	1.23795884111321	ILMN_1751958
6580487	HSD17B11	0.238910577189594	9.84458935038039	7.14241855137052	0.000191296822346807	0.00879760886678131	1.23571446267593	ILMN_1735367
5560075	MFGE8	-0.209954228865393	7.52933921546408	-7.13837143833371	0.000191972188445591	0.00880833249772793	1.2320241002328	ILMN_1756071
2260010	RIT1	0.221025109768302	7.36080853191863	7.13780106005159	0.000192067586730315	0.00880833249772793	1.23150385175976	ILMN_1656335
4480110	KCNJ10	0.242586006257095	7.18735404667945	7.13767668891265	0.000192088395445243	0.00880833249772793	1.23139040655965	ILMN_1808272
1050100	HS.354359	-0.297091928317702	6.82486209560994	-7.1349166346068	0.000192550838467483	0.00881319169997983	1.22887237189486	ILMN_1846517
10019	RNF165	-0.256148501629964	6.91129219286892	-7.1348213087431	0.000192566832571459	0.00881319169997983	1.22878538945067	ILMN_1792389
2320382	LOC100130445	-0.680996409163765	11.8648199561768	-7.13244701381363	0.000192965683390343	0.00882291307737314	1.2266185739255	ILMN_3232282
7550768	UCRC	-0.286555931856364	7.42424025068875	-7.12946845015593	0.000193467360508348	0.00883731264607773	1.22389939290111	ILMN_2366710
2000364	TMEM156	-0.281197080769598	7.66979511567499	-7.1251444068143	0.000194198273150296	0.00886214549690595	1.21995011499701	ILMN_2095660
360132	LHFPL2	0.251488945374303	7.11404753985254	7.12042117090551	0.000195000220775883	0.00889016902483343	1.21563382439138	ILMN_1747744
990020	PFAAP5	-0.530952222059498	7.7614874267627	-7.11845795189484	0.000195334648579868	0.00889684463401839	1.21383900942782	ILMN_1797893
6520201	NFATC2IP	-0.534332533749886	8.99491126218102	-7.11650646920656	0.000195667717713044	0.00889914925692969	1.21205449128313	ILMN_2379080
4540176	EVI5	-0.447020142841344	7.60652270987317	-7.11595854164249	0.000195761350220058	0.00889914925692969	1.21155336559109	ILMN_1746314
3440441	STAG3L3	-0.709960976701473	8.02292911339137	-7.11277337535222	0.000196306647518922	0.00891537378170626	1.20863959004677	ILMN_3239343
1440040	USP11	0.231116987254226	7.13023481203339	7.10658555639685	0.000197370894760163	0.00895456951196732	1.20297571253756	ILMN_1664537
3930367	DAB2	0.575749105504358	7.12978358797817	7.10555866444054	0.000197548138759036	0.00895456951196732	1.20203535026858	ILMN_2128428
2690707	MARS	-0.415143581195349	7.89837436530963	-7.10393414193397	0.000197828901581058	0.00895586091566226	1.20054747148063	ILMN_1799819
4900273	LOC100130835	-0.619665610876438	8.36695569119578	-7.1032046296843	0.000197955127903614	0.00895586091566226	1.19987922330605	ILMN_3265742
6940541	CCDC117	0.266352096861015	7.78567657531891	7.10172472078695	0.000198211472988898	0.0089588935398793	1.19852341073391	ILMN_1809889
1580386	EPB41	0.446251549760896	7.36387442687329	7.09890287826738	0.000198701300635101	0.00897246340644551	1.1959375015398	ILMN_1667408
610278	SEPT6	-0.551367588735214	7.17427012482249	-7.09597411529736	0.000199211130737395	0.00898690976156885	1.1932526544004	ILMN_1681798
2360138	ATP6V0C	0.675635808618012	8.92818686921434	7.08995096459814	0.000200264261057111	0.00902581488191015	1.18772806314574	ILMN_1773849
1240433	LOC728362	-0.248951784295873	6.50596499195897	-7.08753138910532	0.000200689081483189	0.00903635528356705	1.18550760299237	ILMN_3223148
6220403	PAK2	0.627249316802291	8.16474622695087	7.08580877065658	0.000200992151379719	0.00904139884005935	1.18392633864851	ILMN_1676385
5260195	DUSP19	-0.727830393843414	10.9904760382492	-7.08301792271714	0.000201484255839815	0.00905088544867794	1.18136378392583	ILMN_1722492
4180209	PLAGL2	0.288222534228791	7.68836092959233	7.08244437757017	0.000201585555922206	0.00905088544867794	1.18083704523454	ILMN_1786601
1500674	HIST2H3C	0.321862198469471	6.5148975338681	7.07962246653905	0.000202084800841851	0.00906470050259611	1.17824488160322	ILMN_1666179
2570433	PDCD4	-0.360201082315912	10.0489375025065	-7.07728802024671	0.000202498857687339	0.00906853469262511	1.17609980938928	ILMN_2396272
4780767	FLJ40473	-0.202188257097594	6.56542397021382	-7.0769097111422	0.000202566047688979	0.00906853469262511	1.17575213082069	ILMN_1690532
3940414	SFRS2	-0.321387474062083	9.67538548140508	-7.07590186155324	0.000202745170525904	0.00906853469262511	1.17482580407327	ILMN_1696407
610341	WAC	0.358488313084856	9.10300620956252	7.07242351326642	0.00020336474148654	0.00908230511133588	1.17162792196922	ILMN_2323526
2680543	PDE4B	0.256586655981732	7.12759947298227	7.07137209769054	0.000203552441496827	0.00908230511133588	1.17066101238123	ILMN_1782922
270347	SULT1A4	-0.230168411539914	7.30283636589857	-7.07094467988763	0.000203628800437998	0.00908230511133588	1.17026791158311	ILMN_2336130
6860220	NGFRAP1	0.463085392382595	8.47163920186132	7.0656622901438	0.000204575177201582	0.00911487486439283	1.16540791827163	ILMN_2370091
270259	NUDT1	0.578958174846867	7.00977867982376	7.06472149423064	0.000204744246578822	0.00911487486439283	1.16454201695334	ILMN_1654068
3850433	HSPA1B	0.363456592563354	7.90360212746417	7.06345843946085	0.000204971476288135	0.00911641463569868	1.16337935201593	ILMN_1660436
7200315	FECH	0.737388527420599	7.74686665403247	7.06225343859364	0.000205188526637061	0.00911749919816492	1.16226995679527	ILMN_1774091
1820037	SLC11A2	-0.304268639366388	7.13889872552508	-7.05853699933079	0.000205859581259648	0.00913873636393088	1.15884733693657	ILMN_1745034
4060672	ARRDC3	0.286309336742889	7.27899296795712	7.05625807975204	0.00020627229435695	0.0091403069188391	1.15674780597386	ILMN_2198515
1230280	N6AMT1	-0.275514580835282	6.60685799932668	-7.05620866263041	0.000206281254132666	0.0091403069188391	1.15670227221379	ILMN_2315569
1190121	LOC389765	-0.715884328461758	8.08184028317989	-7.05317219729863	0.000206832635005081	0.00915616537544008	1.15390388622127	ILMN_3294134
4390661	DDX51	-0.817625703400385	10.1584778083432	-7.05181323423651	0.000207079941843977	0.0091585458765257	1.15265113313034	ILMN_2215382
2000064	CTPS2	-0.218812284215837	6.94901786901872	-7.05042269460503	0.000207333339882192	0.00916023471606139	1.15136905244139	ILMN_2392352
4010433	LOC650832	0.557538803138344	9.47709119248998	7.04784767653203	0.000207803508212048	0.00916023471606139	1.14899429513512	ILMN_1783156
5090520	LOC731275	-0.211676453420574	6.53262479725038	-7.04774873914805	0.000207821596969705	0.00916023471606139	1.14890303701896	ILMN_3300226
1300608	SNHG9	-0.275193807799353	8.02352177162285	-7.04736156702053	0.000207892400842084	0.00916023471606139	1.14854590542322	ILMN_3238785
5560682	KRT10	-0.392751451641953	7.88684205174401	-7.04403086568414	0.000208502624397711	0.00917857645988175	1.14547292228095	ILMN_1716093
780204	ZNF669	-0.761097150577617	7.94193157077095	-7.03763734734681	0.000209679653803503	0.00922181250645278	1.13957054775671	ILMN_2093748
5390575	CUGBP2	-0.611947034992806	8.23040723727009	-7.03531315687601	0.000210109384307142	0.00922732082926727	1.13742373688469	ILMN_2400947
3450750	ZNF549	-0.646269611722943	11.8555160410076	-7.03485144498387	0.000210194870442493	0.00922732082926727	1.13699718849233	ILMN_2227495
7200386	GFI1B	0.236210483897142	6.68526233218754	7.02661126545166	0.000211727150500146	0.00927880213130692	1.12938045427322	ILMN_1742548
1340575	LOC100130715	-0.434169206833023	7.4139137560258	-7.02483143929606	0.000212059762927114	0.00927880213130692	1.1277342635045	ILMN_3243419
6100615	CD93	0.446043958435547	9.47413232773897	7.02407095661646	0.000212202060709811	0.00927880213130692	1.12703076936744	ILMN_1704730
7610402	HS.561735	-0.28506134218871	6.80704860899453	-7.0239102144666	0.000212232151757105	0.00927880213130692	1.12688206428988	ILMN_1884750
2070168	CX3CR1	0.391312390986403	10.2498865425818	7.02329180025664	0.00021234796416553	0.00927880213130692	1.1263099319185	ILMN_2088437
2760148	IL11RA	-0.753610823125268	8.53255045100068	-7.02031927139632	0.000212905633393559	0.00929458790505849	1.12355925176757	ILMN_1664912
2900474	RINL	-0.377293236088176	7.69252482972519	-7.01885686137302	0.000213180597962122	0.0092952528821462	1.12220561260293	ILMN_1790962
7150711	ZNF223	-0.752799338967464	8.4034392670741	-7.01814967030549	0.000213313708556321	0.0092952528821462	1.12155093255508	ILMN_1815578
510397	LOC390354	-0.306777822590486	11.1340558992919	-7.01653580612442	0.000213617827826612	0.00929994155127763	1.12005668691326	ILMN_1676765
2490605	POFUT2	-0.38634548655872	7.32696941924377	-7.01480150604224	0.000213945186692339	0.00930514571358204	1.11845059766547	ILMN_1775823
540113	CDC14B	0.23083668886949	6.50944303073308	7.01351428281808	0.00021418852259265	0.00930514571358204	1.1172583104291	ILMN_1687074
3360128	LOC100133298	-0.349002543298021	6.92724603696762	-7.01226696684817	0.000214424611838431	0.00930514571358204	1.11610280507722	ILMN_3239361
20156	SDHAF2	0.2366222553523	9.35061856218448	7.01037842142527	0.000214782629602226	0.00930514571358204	1.11435292773191	ILMN_3238633
2000204	MTA2	0.538085118804279	7.72990696966034	7.00963693761789	0.000214923379132415	0.00930514571358204	1.11366577562829	ILMN_1773763
5870437	LOC100133840	0.574847917733891	7.13702220125366	7.00937207171237	0.000214973681539547	0.00930514571358204	1.11342030222207	ILMN_3247533
7550343	PRDX6	0.481946914788123	9.43367011293853	7.00765758850212	0.000215299611065943	0.00930514571358204	1.1118311514865	ILMN_1803180
5270148	PLEK2	0.250221284009754	7.22984970282291	7.00760083037551	0.000215310410505934	0.00930514571358204	1.11177853670717	ILMN_1811470
4230717	SNAP23	0.616879765746496	7.97624969679765	6.99903899092023	0.000216946491320685	0.00936729818318318	1.10383745554463	ILMN_1687519
5810050	ANKRD36	-0.369472890813653	6.77031223685	-6.99588140956007	0.000217553403236857	0.009384940475276	1.10090667208119	ILMN_2280568
4670435	ISY1	0.406508352790502	7.39549045261667	6.99200350635554	0.000218301384288197	0.00940273020373714	1.09730572885879	ILMN_1662128
2850039	TBC1D2B	-0.260953498219176	8.10614669288291	-6.99168382608622	0.000218363174226214	0.00940273020373714	1.09700880261708	ILMN_2064606
1230224	DNAJB6	0.473212308731568	8.42029392712632	6.98371462980085	0.000219909897055387	0.00946072368941098	1.08960301357378	ILMN_2402416
7100156	G3BP2	0.219561312775348	7.44180503489166	6.9772994667217	0.000221163966980708	0.00949900441639625	1.08363605010795	ILMN_1720422
4570240	ACVR1B	0.227059089092808	7.35351955314357	6.97710979254138	0.000221201167864858	0.00949900441639625	1.08345955508259	ILMN_2243308
6770209	C2CD2	-0.226563789583903	6.90982294146867	-6.9735280303848	0.000221904985031928	0.00951550376789912	1.08012588216355	ILMN_1652512
3940593	MFSD11	-0.38989302048981	8.08060601413045	-6.97310876324453	0.000221987535865449	0.00951550376789912	1.07973555815352	ILMN_1756152
5720154	ZBTB48	-0.391069235594902	7.69044207412035	-6.96953008517414	0.000222693562062833	0.00953712890271441	1.07640309617708	ILMN_1801101
6420142	HSPBAP1	-0.374621111183087	7.68326801315843	-6.96554856398342	0.000223482036938071	0.00956224270707081	1.07269376088753	ILMN_1797031
840195	LOC653829	-0.496412228757625	7.29336941585488	-6.9634138979454	0.000223906066620083	0.00957173151821336	1.0707042677475	ILMN_1743476
3310259	LOC648852	-0.810955741101887	8.3778516805198	-6.96218208456384	0.000224151165972509	0.00957356103548471	1.06955598590831	ILMN_1677691
4860634	CCM2	0.720352377897833	8.37309098928828	6.96026763330077	0.000224532692637455	0.0095812088491274	1.06777100730048	ILMN_1652198
4200068	NUP62	0.395336418528547	9.41142975963187	6.95659699428046	0.00022526625271189	0.00960335767400518	1.06434741929712	ILMN_1738681
2060082	MRPS10	-0.219603465417133	8.22788817141198	-6.95564169116356	0.000225457607840157	0.00960335767400518	1.0634561556702	ILMN_1663664
7320270	PNMA3	-0.299855334407007	6.94426851527761	-6.94950846367716	0.000226690512368921	0.00964718985326837	1.05773154569344	ILMN_1783805
3420689	BRD8	-0.252936726856217	7.45513244101343	-6.94828395695867	0.000226937571370528	0.00964902667562218	1.05658809582984	ILMN_1701711
2640192	BNIP3L	0.456605488685239	9.28843774085608	6.9425125004641	0.000228106121535488	0.00968405021972348	1.05119633323195	ILMN_1718961
2480274	SORL1	0.678767125519779	10.2925977748123	6.94219514778246	0.000228170572343082	0.00968405021972348	1.05089974608355	ILMN_2060115
70753	C9ORF123	-0.509616692297366	7.26028120867993	-6.93894175462527	0.00022883248417944	0.0097034405455409	1.0478585572906	ILMN_1769409
4490487	LOC728931	-0.218238804610374	6.81766976345945	-6.93710523583302	0.000229207083461453	0.00971062382331811	1.0461412816139	ILMN_3227060
730341	HS.516646	0.347268880757676	8.30425201011197	6.9292053832595	0.000230826327349995	0.00976357957548344	1.03874987149796	ILMN_1841334
2640324	SLC46A3	-0.209540940985481	7.99061156185205	-6.92899476876039	0.000230869673202586	0.00976357957548344	1.03855271267711	ILMN_1658639
290086	LZTR1	-0.348267546974137	7.88436342616234	-6.92486374176974	0.000231721721115132	0.00979086340029587	1.03468456022793	ILMN_1805161
60524	DENND1A	0.244804175038303	6.85743545035223	6.9219485350899	0.00023232512974202	0.00980155477545543	1.03195366041533	ILMN_1727315
4540647	G3BP2	0.209660136504034	7.52867807157288	6.92081422562393	0.000232560394454151	0.00980155477545543	1.030890796468	ILMN_2381758
4900309	MGC13057	0.38951906693929	8.54361807807899	6.92064210852976	0.000232596116324756	0.00980155477545543	1.03072950718241	ILMN_1787526
3290632	HS.283402	0.262214145450858	6.78005675905256	6.91717171467652	0.000233317695288141	0.00981680478198272	1.02747669513402	ILMN_1864422
3460669	PRMT1	0.291820842459861	7.14173885679524	6.9157835185743	0.000233607040253388	0.00981680478198272	1.02617513971237	ILMN_2347234
1850019	BAK1	-0.220884138356258	6.78587329651896	-6.91372672688375	0.000234036485084839	0.00981680478198272	1.02424630282208	ILMN_1805990
1980674	HS.370110	-0.213814983513138	6.56668355162869	-6.91221781146207	0.000234352102050225	0.00981680478198272	1.0228309434774	ILMN_1857067
6250082	HECTD2	-0.281536096014841	6.81510324368938	-6.91199748375954	0.000234398227653505	0.00981680478198272	1.02262425427634	ILMN_1726636
1570523	ASCC2	0.670008339968885	10.6974719621455	6.91165947573197	0.000234469009499012	0.00981680478198272	1.02230715823046	ILMN_1679919
3130296	AMY2A	-0.578463490873946	7.23708819591687	-6.91148061146562	0.000234506474980046	0.00981680478198272	1.02213935457986	ILMN_1801303
4010551	DDB1	-0.408961158995736	6.74606756556433	-6.91095052739699	0.000234617547670741	0.00981680478198272	1.02164202787014	ILMN_1695430
7210026	LOC100131713	-0.31647371622412	11.6288476990053	-6.90965808986442	0.00023488861060097	0.00981946441649267	1.02042932058313	ILMN_3219340
7550487	LOC730993	-0.442110199427444	7.21596995412588	-6.90815207781036	0.000235204911352023	0.00982400884369972	1.01901596734394	ILMN_3301585
70162	TDG	-0.325514737238153	7.9260246633228	-6.90535499910425	0.000235793641901425	0.00983991403500983	1.0163902764948	ILMN_1782331
130386	TNRC6A	0.51107214601093	7.01589626635952	6.90420035748226	0.000236037155038588	0.00984139761047675	1.0153061168824	ILMN_1739573
5340768	NGRN	0.272250625649567	7.06547027227365	6.8996520729002	0.000236999142915985	0.00987280848610314	1.01103394961452	ILMN_1660345
6560133	CYTH2	-0.489282460525117	6.91559646093887	-6.89683559418838	0.0002375970563875	0.00988281802401156	1.00838723721396	ILMN_3188106
4210128	MTPN	0.404982830409493	10.8865752235578	6.89655320210072	0.000237657099324328	0.00988281802401156	1.00812181527282	ILMN_2180682
1570348	CCND2	0.307828845169248	8.37140191770197	6.89282637258901	0.000238451109666717	0.00990713069601232	1.00461806989882	ILMN_1667081
5670091	LOC399744	-0.583298423321938	7.73367460552526	-6.89090560028968	0.000238861500782763	0.00990715242537005	1.00281163615173	ILMN_1724822
4060095	CD84	-0.26950146358349	7.24777162406274	-6.89086428860077	0.0002388703361441	0.00990715242537005	1.0027727788793	ILMN_1698367
6330356	LASS5	-0.262906892121154	7.48023851318729	-6.88559684671963	0.000239999907454579	0.00994528513176275	0.997816644196831	ILMN_2208495
2320722	DENND3	-0.488323335782467	8.03019716318925	-6.88422964629946	0.000240294077335539	0.00994876344859992	0.99652971257327	ILMN_1692742
7210672	OR2AG1	-0.229317483068558	6.62269657550279	-6.88081375527344	0.000241030823365406	0.00997054340395202	0.993313408915655	ILMN_1732467
3520332	DPYSL5	0.675685962351628	8.24343610184117	6.87413338927772	0.000242479017757769	0.0100158691795755	0.987019402142841	ILMN_1804509
5220497	ACOT9	-0.267962135439747	7.07082082223633	-6.87380784622503	0.000242549840031138	0.0100158691795755	0.986712552618751	ILMN_2367070
3310592	ZNF394	-0.756608745509607	10.5678607068295	-6.87146123466366	0.000243061037450695	0.0100229750289156	0.984500320268801	ILMN_2115949
3780017	SIRPB1	0.404279141615168	7.40534921868519	6.86900666397594	0.00024359705120725	0.0100229750289156	0.982185616793162	ILMN_1733997
4120437	RRS1	0.219475207297798	7.00828205579615	6.86889414493137	0.00024362165428273	0.0100229750289156	0.982079492326715	ILMN_1767658
2690431	C20ORF94	-0.323509057201488	6.99982309944417	-6.86873034625571	0.000243657475007171	0.0100229750289156	0.981924999838096	ILMN_1715625
870593	LOC285053	-0.323571154319931	11.7903302414181	-6.86563546358392	0.000244335402554944	0.0100229750289156	0.979005357755629	ILMN_1660832
5810685	THBS1	0.359229562334926	6.71112385705601	6.8655050114268	0.000244364024417281	0.0100229750289156	0.978882267343586	ILMN_1686116
1260576	C1ORF198	0.287303618958687	6.76191420036935	6.86521065143511	0.000244428622351774	0.0100229750289156	0.978604511456409	ILMN_1657683
1470685	ITGB3	0.702848183109889	7.06573681139102	6.8644017439005	0.000244606237851883	0.0100229750289156	0.97784117972415	ILMN_1733324
4860195	SLC35A2	0.285139785280242	7.68222307151238	6.86379030101098	0.00024474059154356	0.0100229750289156	0.977264135780939	ILMN_1742731
3610064	NACA	0.431404045716062	12.6382386187369	6.86333853911451	0.000244839911531948	0.0100229750289156	0.976837761063516	ILMN_2167617
3450092	PELI1	0.29502018912441	8.90264467146065	6.85952912974201	0.000245679217692682	0.0100456806508509	0.973241467260613	ILMN_1679268
6330195	EP400	0.247350357818009	7.67904691722305	6.85889557316152	0.000245819119533533	0.0100456806508509	0.972643188576416	ILMN_1673023
5080167	NOTCH1	0.471708717846178	9.19842079297502	6.85710646798846	0.000246214673730618	0.0100531639387006	0.970953449038682	ILMN_1729161
7210719	NCSTN	0.504142974203711	9.19987421830887	6.85388559413164	0.000246928585367538	0.0100736219356448	0.967910507338821	ILMN_1735180
4290382	TMEM131	0.465873116783606	8.94368679294425	6.85205767029294	0.000247334783570789	0.0100815021213785	0.966183019125606	ILMN_1753608
5690398	TNFSF4	0.35676612714511	6.98893482144023	6.84911654748106	0.000247989934382409	0.0100995074567803	0.963402667937115	ILMN_2089875
2030110	BCR	0.536245922947332	7.47187467804292	6.84400244167946	0.000249133784544195	0.010137367227846	0.958565680454532	ILMN_1669663
5570196	ACTR2	0.440099550620675	10.7118421570158	6.83923291187217	0.00025020591813929	0.0101722462750048	0.954051808179518	ILMN_2388605
5870605	HS.145049	0.323747976446655	7.63585179561826	6.8367953672948	0.000250755853367443	0.0101763534101562	0.951743881356188	ILMN_1900661
4120047	PSMD12	-0.35646107584705	12.8749632864484	-6.8361623481904	0.000250898891414138	0.0101763534101562	0.951144408256462	ILMN_1691428
3180494	BCL2	0.453992242360411	8.0944122451245	6.83592714375866	0.000250952061992103	0.0101763534101562	0.950921656072733	ILMN_1801119
4850079	WDR5	-0.277537563387216	6.92735101135335	-6.83092317763108	0.000252086274202498	0.0102124485676822	0.946181057498723	ILMN_1728626
3360634	SNX10	0.385237292455271	8.75199748311884	6.83009834581047	0.000252273786015691	0.0102124485676822	0.945399353031827	ILMN_2170949
4920669	OXSR1	0.370256036570632	8.32227910671791	6.82479322406565	0.000253483575163967	0.0102384011240114	0.940369687277553	ILMN_1811489
5360500	CPT1B	-0.345328257690339	6.86569341122951	-6.82470632250558	0.00025350344661823	0.0102384011240114	0.940287270075214	ILMN_1791754
4850711	SNORA57	-0.2366827294987	6.5793656909176	-6.824441840779	0.000253563935450866	0.0102384011240114	0.940036430812095	ILMN_3235404
7330408	MGC12760	-0.353620815002577	6.80353359732549	-6.82284876464849	0.00025392862690129	0.0102443856869989	0.938525352887573	ILMN_1780496
1660047	SNX29	0.307094567130645	6.88220327487692	6.82128512815336	0.000254287153011409	0.0102501115348883	0.937041906261512	ILMN_1659761
1090687	POLR1D	0.337573169349427	7.44591717124986	6.81944612533249	0.000254709546970336	0.01025839990747	0.935296843673061	ILMN_1742427
630215	RAD51	-0.422227210271159	6.89455688986897	-6.81702243400307	0.000255267442390599	0.0102641451657115	0.932996346034537	ILMN_2363027
4890209	PRPF40A	-0.201464595856349	7.34719261319989	-6.81622458113725	0.000255451396223193	0.0102641451657115	0.932238894475656	ILMN_1659854
2320367	NDUFA13	-0.21443820123905	8.16214422037041	-6.81569405402927	0.000255573797704022	0.0102641451657115	0.931735190074458	ILMN_1767139
1470475	SECISBP2	-0.395916743460728	7.98604707595937	-6.81506169370922	0.0002557197800303	0.0102641451657115	0.931134757300106	ILMN_1736481
1450008	IL16	-0.351373321885315	6.74924340039575	-6.81319909027986	0.000256150313247143	0.0102727129438937	0.929365919514614	ILMN_2290628
3890170	MLLT10	0.280458486121363	6.96038463495785	6.81173120413568	0.000256490183867407	0.0102772604424336	0.927971637817313	ILMN_1743538
2070451	PAQR8	-0.47246493796755	7.70740579281766	-6.81083451564992	0.000256698050481933	0.0102772604424336	0.927119786033182	ILMN_1694589
4760754	LOC100132528	0.348183320078013	9.34562649254736	6.80876206853797	0.000257179202310484	0.0102878202797456	0.925150600521702	ILMN_3234436
1090132	PARP10	-0.299599943769483	6.8132971170198	-6.8062003754788	0.000257775343404402	0.010295120222544	0.922715839860053	ILMN_1721411
4280376	MGC5457	-0.420652126805602	6.81317815292787	-6.80605819667608	0.000257808475875729	0.010295120222544	0.922580683165714	ILMN_1733412
2940075	STRADB	0.82161374005379	10.5016676094916	6.80517525094194	0.000258014339410798	0.010295120222544	0.921741291605145	ILMN_1701386
3830041	PMEPA1	0.199470373457145	6.77917587173973	6.80298075145144	0.000258526800356713	0.0103068776523005	0.91965464087599	ILMN_2309156
10136	PML	-0.368689790960542	6.68046960009169	-6.79886125230646	0.000259491884200265	0.0103366451481559	0.915736045534257	ILMN_1728019
5050519	RHOQ	-0.336631962361815	9.57348984528144	-6.79723563045511	0.000259873836972932	0.0103431535635576	0.9141891471465	ILMN_1810559
110328	C14ORF32	0.371549731983119	7.54104839338679	6.79170429656186	0.000261178213590191	0.0103841097916701	0.908923317240149	ILMN_1779279
5860608	LOC400948	0.548380722148157	11.0314218713074	6.79101307603378	0.000261341731544474	0.0103841097916701	0.90826501876064	ILMN_1739335
380685	SNORD3D	-0.543245417306122	6.78610365908487	-6.78837268520326	0.000261967414393286	0.0103945629302226	0.905749861842573	ILMN_3242315
3370075	S1PR4	-0.386536102882661	9.2762454658645	-6.78804950276084	0.000262044113343523	0.0103945629302226	0.905441950803411	ILMN_1784737
4390398	LCN2	0.561504383620488	8.04678065504723	6.78421232832296	0.000262956700339198	0.0104220267421707	0.901785142026099	ILMN_1692223
4220327	MRPL38	-0.25167921897247	7.40500787419767	-6.78155364409403	0.000263591106525585	0.0104331108113157	0.899250397288905	ILMN_1719656
7200753	TLR7	0.225842691143676	7.16151661795991	6.78119300787751	0.000263677292866758	0.0104331108113157	0.898906507742578	ILMN_1677827
5130692	DDX17	-0.441395954867673	6.93799499124632	-6.77832795013679	0.000264363123808242	0.0104515088621365	0.896173940824577	ILMN_1774513
2350754	FBXO34	0.348983858619856	7.18060097458608	6.77546756049633	0.000265049839960564	0.0104699111656542	0.893444847075322	ILMN_1765060
2760437	SYTL1	-0.325376498928088	7.70216116125235	-6.77271220721533	0.000265713237407222	0.0104793652369342	0.890815042921682	ILMN_1750785
130414	LOC730167	0.408503278317498	6.82437712241675	6.77263414166466	0.000265732060188936	0.0104793652369342	0.890740521235806	ILMN_3301372
6520241	FAM116B	0.431351303777402	8.06473235864182	6.77084043066047	0.000266164964442117	0.0104876974290544	0.889028036647703	ILMN_1659029
3360475	CXORF20	0.341610931083193	6.64077595817917	6.76980549428808	0.000266415102699307	0.0104888202204986	0.888039791127796	ILMN_2092390
2320243	ABCA2	-0.232222268545467	6.60041247911649	-6.76810275294103	0.000266827221328463	0.010492753969909	0.886413589397855	ILMN_1747627
290296	FAM113A	-0.401333840501938	7.09621397379168	-6.76619875404648	0.000267288900385246	0.010492753969909	0.884594765608883	ILMN_1676302
2490411	ITGB5	0.733239592006234	7.53415761486341	6.76596130269222	0.00026734654026461	0.010492753969909	0.884367906151421	ILMN_2311166
6040670	CYCSL1	-0.576182091688555	7.47165736847713	-6.76560083272384	0.000267434068896411	0.010492753969909	0.884023502611377	ILMN_2061419
6270100	LAMP1	0.50280189611073	9.77021109673502	6.76482052938132	0.000267623651114262	0.010492753969909	0.883277924676219	ILMN_1782292
6960382	ING2	0.254366383203119	7.36416168579035	6.75735567892675	0.000269444969960975	0.0105554174780325	0.876141589703302	ILMN_2085722
2120754	LOC100130886	0.474274358439493	9.01542167821727	6.75603882662045	0.000269767708148585	0.0105593194811542	0.874881996458305	ILMN_3241091
1820347	ASB1	-0.222635738579561	7.25206483606557	-6.75107101147547	0.000270989156110825	0.0105983634996963	0.870128317327302	ILMN_1683096
2260131	PLCG1	-0.462111088405414	7.89485494289028	-6.74946837133785	0.000271384527146492	0.0106050619142473	0.868594126364201	ILMN_1740160
2030180	HS.559604	-0.289625777604293	6.64442729701225	-6.74766415544007	0.000271830403520268	0.0106067227467541	0.866866599861793	ILMN_1912083
730487	RARS2	-0.2031765430032	7.38759016237258	-6.74748267974626	0.000271875297251076	0.0106067227467541	0.866692816268255	ILMN_1758214
540484	MGC16384	-0.920997566322454	8.00694682487888	-6.74590415136841	0.000272266147957379	0.0106132215154753	0.865181029112149	ILMN_3248324
7330047	EIF5B	0.240781873387885	7.08646426303796	6.73887500154034	0.000274014287891094	0.0106725746056545	0.858445439837662	ILMN_1756767
6650639	VAMP1	-0.776560816534004	7.99994809202241	-6.73764140115708	0.000274322383092286	0.0106730136933073	0.857262745743521	ILMN_1737611
4260112	LOC100133177	-0.690498124641779	12.4450393276127	-6.73682553650543	0.00027452636167481	0.0106730136933073	0.856480448319748	ILMN_3294235
7100161	VNN2	0.483456389769698	10.9798438136717	6.73612290244367	0.000274702167623531	0.0106730136933073	0.855806658624968	ILMN_1758864
1410408	ARID5B	0.42365525299165	7.89734415996559	6.7337166209178	0.000275305203072614	0.0106876686833514	0.853498708969382	ILMN_1721626
3870543	PUM1	0.399407032585276	8.63421997550326	6.73204707114061	0.000275724481983848	0.0106951718532145	0.851896975133022	ILMN_1783424
1010296	LRAP	-0.558954493663675	11.7506051090298	-6.7254717546972	0.000277382759184739	0.0107506833029479	0.845585478106904	ILMN_2123312
2360626	GPR175	0.796827822033221	9.84265138784786	6.72302000775622	0.000278003952006339	0.0107626581451206	0.843230768064663	ILMN_1804938
5090554	AK2P2	-0.41812985392873	6.79075156475343	-6.72171616213209	0.000278334941228581	0.0107626581451206	0.84197823166422	ILMN_3236458
1470551	SEL1L3	0.262536236356985	8.19985872102815	6.72003938239423	0.00027876125377376	0.0107626581451206	0.840367135492635	ILMN_1797822
7210280	KBTBD7	-0.231507389655769	7.38956842628949	-6.71982687187302	0.000278815335887856	0.0107626581451206	0.84016292530866	ILMN_2044293
3940544	LOC100128729	0.761315876237598	7.05756798793369	6.71977367562913	0.000278828875724655	0.0107626581451206	0.840111805976269	ILMN_3261747
830259	GSPT1	0.835954872499752	11.2825701341442	6.71848343225645	0.000279157503042201	0.0107665611381142	0.838871832277727	ILMN_1750130
5390209	HBS1L	-0.25625816814212	6.59433785522068	-6.7172228577568	0.000279478994414617	0.0107701827790578	0.837660177476513	ILMN_1659495
5810411	SNORD89	0.264407103232023	7.55099009803854	6.71389204525462	0.000280330475842665	0.0107942059465439	0.834457702235529	ILMN_3238662
2640735	BHLHB2	0.432606203266635	8.66916080863398	6.71200736273454	0.000280813564150999	0.0108040165010713	0.832645043597262	ILMN_1768534
360731	LOC728661	-0.438937173566296	8.69783223282023	-6.70913067346766	0.000281552733327829	0.0108236555639909	0.829877460733544	ILMN_3228585
7650669	TBC1D4	-0.362640923497425	7.3637533462791	-6.70695764311397	0.000282112547294657	0.0108363734380074	0.827786185465414	ILMN_1688098
1470538	ZNF513	-0.270194022850396	6.87097236104375	-6.70352521783006	0.000282999357537995	0.0108584157305789	0.824481733802926	ILMN_1791069
4480647	TMEM50B	-0.454898992804796	6.81691417401087	-6.70241882587942	0.000283285875628683	0.0108584157305789	0.823416288573197	ILMN_1757391
2060274	PREB	-0.301077623814385	7.19366446386806	-6.70207588162961	0.000283374752810787	0.0108584157305789	0.823086006360808	ILMN_1733930
3290435	TFDP1	0.34948631370067	8.07661354045857	6.69625340497053	0.000284888497598288	0.0109075876794853	0.817476332254804	ILMN_1661717
4200605	XRCC2	-0.809379660739231	9.57056602647533	-6.68813102115936	0.000287015393684778	0.0109801370051292	0.80964394968477	ILMN_2204909
2470092	SLCO3A1	-0.415839380390766	8.13850967549046	-6.68357211802662	0.000288216991018724	0.0110145997167644	0.805244312927206	ILMN_1654735
1450376	KIAA0556	-0.373463627454225	7.38238655537009	-6.68232933557656	0.000288545533685866	0.0110145997167644	0.804044509993863	ILMN_1753426
7380367	C9ORF69	-0.302347165710796	7.83231423111511	-6.6814914005962	0.000288767288347635	0.0110145997167644	0.803235447768493	ILMN_3244065
4050195	FAM10A4	0.354635328796051	8.78615988223403	6.68073916484195	0.000288966526459525	0.0110145997167644	0.802509059229672	ILMN_1726308
7210224	DYNLRB1	0.359890369539733	9.00125792219473	6.68031099848279	0.00028908000017373	0.0110145997167644	0.802095574214121	ILMN_1658053
3610431	FCGR3A	0.486283752281095	7.22755601154184	6.67882739397345	0.00028947357652568	0.0110207224955147	0.800662668655129	ILMN_1703679
3450220	PPP1R12C	-0.31276365752148	6.69342885229445	-6.67634659362146	0.000290133039769534	0.0110312403023113	0.798266047071528	ILMN_1685286
7610528	ZNF14	-0.884266753221065	10.9872363576007	-6.675512379755	0.00029035517560533	0.0110312403023113	0.797459971875305	ILMN_1692145
1580215	FBXL6	-0.19130680450457	6.78635264294621	-6.67469732203371	0.000290572395236306	0.0110312403023113	0.796672325012037	ILMN_2352216
6480360	TLR8	0.396169521245874	9.49135197532935	6.67428533987048	0.000290682261415847	0.0110312403023113	0.796274167332317	ILMN_1657892
6860543	ATP6V1E1	0.198990874816441	9.65403518400811	6.67160727102726	0.000291397580632195	0.0110427259853942	0.793685460963786	ILMN_1798485
5960095	HS.535028	-0.678030682559339	8.24571969553902	-6.67140527488567	0.000291451614558616	0.0110427259853942	0.793490169722348	ILMN_1886493
5130142	LOC100128731	0.550951093942869	11.4772627988529	6.66900928824363	0.0002920934006295	0.0110581887983919	0.791173335140369	ILMN_3247452
1440278	PISD	-0.287602194039238	8.53477879843015	-6.66609210842468	0.000292876939094241	0.0110789891197096	0.788351582597184	ILMN_1793934
5890414	FYB	0.267300646520931	10.8468858279797	6.66137710658189	0.000294148364710751	0.0110961800782029	0.783788629216278	ILMN_1796537
6380021	COQ10B	0.335519494128078	8.82143803921436	6.66131785861402	0.000294164380677693	0.0110961800782029	0.783731274648265	ILMN_1751615
70286	LOC441743	0.865440778408941	8.16477497375395	6.65947100929444	0.000294664114733252	0.0110961800782029	0.781943231142272	ILMN_2110829
5860347	AKR1D1	-0.481605189617524	12.4529951276257	-6.65888611267484	0.000294822579329306	0.0110961800782029	0.781376871693128	ILMN_2157277
6060577	FAM40B	-0.626409907156316	7.88790037554979	-6.65883470631136	0.000294836511308579	0.0110961800782029	0.781327092563056	ILMN_2161286
7150427	ARMCX3	0.204047061362019	6.76183458849223	6.65875140753321	0.000294859088234144	0.0110961800782029	0.781246429867565	ILMN_2334765
1010253	NT5C2	-0.352572176739572	9.58357909072814	-6.65833222615913	0.00029497273077318	0.0110961800782029	0.78084050112626	ILMN_1682165
360424	SDHA	0.210692135156686	7.44081100603203	6.65399213184687	0.000296152254966573	0.0111206906810007	0.776636362709604	ILMN_1744210
4640064	LTBR	-0.324610240682079	7.92485887154695	-6.6539857291538	0.00029615399896419	0.0111206906810007	0.776630158888644	ILMN_1667476
7380026	FAM39E	-0.499887182871884	10.0130911579297	-6.65334240716368	0.000296329289114	0.0111206906810007	0.776006793451048	ILMN_1655952
6280678	LOC729852	0.221041144092138	6.79488423381301	6.65090406501213	0.000296994739946278	0.0111368320748635	0.773643633258172	ILMN_3303673
3780148	C7ORF26	-0.404367984710694	7.95339441152801	-6.64437083476854	0.000298786028758187	0.0111951316222674	0.767308268576185	ILMN_1730048
1710113	PPP1R3E	-0.206807860401186	6.85235351957366	-6.6388426234422	0.000300311251553338	0.011243377656059	0.761943414829048	ILMN_1735064
5220086	HS.27048	0.194282080185919	6.72570347864072	6.63385814337933	0.000301693967507302	0.0112862163038324	0.757103023929695	ILMN_1852384
2360390	LOC100130229	-0.604356257673709	7.32044879833315	-6.63282963438642	0.000301980170245896	0.0112879996813164	0.756103868578153	ILMN_3274045
4810653	YWHAH	0.443722600718528	9.95345188851712	6.63135078062066	0.000302392225358042	0.0112944808844662	0.754666994536982	ILMN_1728512
1710546	CHST12	-0.257393186274469	6.87155945566469	-6.62798969790416	0.000303331081533484	0.0113206125957485	0.751400326653532	ILMN_1735058
6420138	LOC440456	-0.263017032565088	6.58456735319489	-6.62625207065105	0.000303817740212479	0.0113251425155813	0.749710968258001	ILMN_1779572
7320561	OAS2	0.359953016355838	9.03550259995335	6.6258477998884	0.000303931090480067	0.0113251425155813	0.749317874571193	ILMN_1674063
4280040	HS.555181	0.300677637459092	6.99745730071049	6.62291021805081	0.000304756165004772	0.0113403333404309	0.746460908484589	ILMN_1859863
1190142	EMILIN2	0.466703705329231	8.28266704087775	6.62269028715974	0.000304818037931409	0.0113403333404309	0.746246970609503	ILMN_1697268
3610520	LOC442075	-0.213744323750168	6.48899588681561	-6.61197578187169	0.000307849509985883	0.0114441181155239	0.735817251319332	ILMN_3289346
130020	C14ORF159	-0.616265921584725	9.09548487179992	-6.60782166574366	0.000309033946070643	0.0114791314206444	0.73176976150251	ILMN_1721106
2850743	KIAA0194	-0.209719694805726	7.25359492600917	-6.59623530015684	0.000312364650105861	0.0115937508525174	0.720469590669362	ILMN_3250585
4070259	GNA12	0.193000023358021	6.72716663948772	6.59206459168733	0.000313573455052687	0.0116294957785724	0.716397862921371	ILMN_1692191
130347	NDE1	-0.451493813010935	9.51700239929142	-6.5910069854197	0.000313880818351272	0.0116317791439602	0.715365015927058	ILMN_1739805
3370102	HS.561493	-0.263036429801237	6.60955796656986	-6.58940405730617	0.000314347309770671	0.0116399512834722	0.713799350956874	ILMN_1910330
4920463	ARID2	0.218957859790248	6.76839091043035	6.57957039431143	0.00031722625881603	0.0117373715761931	0.704187363997185	ILMN_1795247
1850367	CCDC47	0.296474079244029	6.97558930844428	6.57622014724185	0.000318213851590156	0.0117647141396882	0.700909917764209	ILMN_1804522
4730411	SFXN1	0.246656426673979	6.68513650003696	6.57498078931586	0.000318580067325262	0.0117690589586521	0.699697140229799	ILMN_2205935
580114	ILKAP	-0.238486964494253	6.76251849972293	-6.57153335664436	0.000319601237085198	0.0117908450279557	0.696322647325636	ILMN_1684647
1260270	AIM2	0.209743107219699	8.19638484659395	6.57130801377415	0.000319668114254532	0.0117908450279557	0.696102021111606	ILMN_1681301
6370019	TMEM170A	0.221056447443225	6.73778825744809	6.56780813599552	0.000320708828324425	0.0118109713719576	0.692674594348681	ILMN_2212590
580739	FBLN1	0.203414462331943	6.7799889124246	6.56709078847059	0.000320922606725854	0.0118109713719576	0.69197190981518	ILMN_1700541
630332	ZNF773	-0.288574317800656	6.8481939316697	-6.56695692694559	0.000320962516838271	0.0118109713719576	0.69184077745745	ILMN_1685365
1050427	C17ORF42	-0.282432496909222	7.20433530313822	-6.56249544921432	0.000322295879484438	0.0118508219928843	0.68746899351063	ILMN_3307733
2260608	LOC649422	-0.243973541929011	6.68362918412518	-6.56164094484836	0.000322551967400591	0.0118510300879644	0.686631387394623	ILMN_1709131
1030201	WDR33	-0.293137448385769	6.95586324241529	-6.56036611670061	0.000322934448073484	0.0118519578767189	0.685381601781007	ILMN_1745852
4670059	ZAK	0.464307865223328	7.00039486915014	6.55936344366388	0.000323235633447931	0.0118519578767189	0.684398483896628	ILMN_1768110
7510086	KIAA0141	-0.293881028979925	7.2877776723577	-6.55905428257312	0.0003233285636761	0.0118519578767189	0.68409532729892	ILMN_1762990
6280100	GPSM1	-0.192507557603773	6.66547496386603	-6.55807724798098	0.000323622446351792	0.011853548783828	0.683137190840612	ILMN_1709307
3060040	PABPC1	-0.337371752073821	10.2929348248187	-6.55027044996869	0.000325981468461041	0.0119307200556704	0.675477151234539	ILMN_2136133
4180494	ITGAL	0.340897671853175	8.70196624427814	6.54609029908932	0.000327252546954079	0.0119679847600524	0.671372479478996	ILMN_1749591
1780445	POGZ	-0.372816576094006	6.73508903784155	-6.54493802837689	0.00032760390198696	0.0119715825897521	0.670240634085045	ILMN_1652929
3610192	LOC441268	-0.553705686363762	7.34428027459368	-6.54152156529914	0.000328648157970969	0.0120004759102316	0.666883764133455	ILMN_1675258
3610722	CLCC1	0.251822159599797	6.85553089703051	6.53990857330623	0.000329142475060483	0.0120092593271297	0.665298404396485	ILMN_1671933
2490400	MUC6	0.586699981259048	8.64854362379421	6.53757373302887	0.000329859490248366	0.0120178652577092	0.663002990607469	ILMN_1657932
4880703	UBQLN1	0.309741266734498	7.41102045229015	6.53748670746593	0.000329886249176177	0.0120178652577092	0.662917421495189	ILMN_2351611
6290519	STOM	0.472668796865047	7.99385142427693	6.53604583202156	0.000330329649373535	0.0120247615363875	0.661500523769539	ILMN_1696419
1980113	MKRN1	0.611401693472987	11.545876012169	6.53306786283954	0.000331248182971709	0.0120416480836761	0.65857129438398	ILMN_1671583
780348	LOC338799	-0.462088513144718	7.20073226637354	-6.53193969961834	0.000331596906262173	0.0120416480836761	0.657461307950525	ILMN_2098947
3840437	EAF1	0.253452803649061	7.29030554619365	6.53128033047058	0.000331800912963306	0.0120416480836761	0.656812489255169	ILMN_1685012
6370678	ROD1	0.274287486722483	10.1197420952798	6.53124656927695	0.000331811362363198	0.0120416480836761	0.656779266815161	ILMN_2117223
3180746	PLDN	-0.642233093419656	9.32461538381646	-6.52720125494208	0.000333066105142714	0.0120624599181264	0.652797481567015	ILMN_2105033
3800358	HCG27	-1.03958476681176	8.17720597744443	-6.52573047423058	0.000333523620840128	0.0120624599181264	0.651349294367039	ILMN_1746436
4810014	LOC100129828	-0.213956944049811	7.0837495502621	-6.52547696958857	0.000333602549844184	0.0120624599181264	0.651099656784629	ILMN_3182422
2070367	SERTAD2	0.389130726314034	9.11210296639376	6.52390787770434	0.000334091555907234	0.0120624599181264	0.649554322646076	ILMN_1651347
10685	ANTXR2	0.483154733445474	8.95298993069696	6.52328166478843	0.000334286939411086	0.0120624599181264	0.648937505790323	ILMN_1812926
5960767	CRKL	0.457070629961731	9.04006703740222	6.52267171443483	0.00033447737230265	0.0120624599181264	0.648336660594216	ILMN_1690122
3610427	LOC100128098	-0.865288869684883	9.62065582527461	-6.5226555651967	0.000334482415920114	0.0120624599181264	0.648320751798281	ILMN_3261439
3990497	SNORA61	-0.361220933413592	7.05578282136443	-6.52168911903051	0.000334784405285365	0.0120624599181264	0.647368635757054	ILMN_3245458
4480523	PIK3CB	0.301238595106755	6.92980730513462	6.52146386535426	0.000334854835232967	0.0120624599181264	0.647146705366433	ILMN_1763347
7100092	GPR146	0.256300183270853	6.89274316660078	6.52044341174661	0.000335174108535359	0.0120624599181264	0.646141227968098	ILMN_1684227
6370201	C14ORF43	0.416584827821084	8.0068146254778	6.52039680486032	0.000335188698779372	0.0120624599181264	0.646095301991985	ILMN_1763091
6940709	ALS2CR14	-0.401273790739423	7.10727345875553	-6.51610720758373	0.00033653461375009	0.0121016926493127	0.641867216723483	ILMN_1787314
270133	C1ORF128	0.309551754794638	9.63640312537717	6.51244481859914	0.000337688540799695	0.0121339672105269	0.638255532649302	ILMN_1784207
3170184	RPL36AL	0.277701380846607	11.8236630830234	6.51116662827636	0.000338092312523861	0.0121356044751455	0.636994645248903	ILMN_2189936
2510161	B3GALT4	-0.204214340512285	7.16839859921156	-6.50998838449367	0.000338464992328277	0.0121356044751455	0.635832171085606	ILMN_1690682
1440736	LDLR	0.360082411974168	7.5792165883161	6.5098669390507	0.000338503431887075	0.0121356044751455	0.635712341233662	ILMN_2053415
1510440	RPA1	0.39879495944832	8.70131089360441	6.50788842211741	0.000339130357682614	0.0121488765455067	0.633759885614612	ILMN_2049642
3870450	DEM1	-0.697765378964457	9.78996930834824	-6.50675395646888	0.000339490420268483	0.0121525757627575	0.632640143184605	ILMN_2117569
940369	LOC100129637	-0.207325772741862	6.59981073175908	-6.50398024931812	0.000340372564000927	0.0121678466942655	0.629901757621458	ILMN_3236732
2600491	NAPB	-0.288343565059472	7.17891982500821	-6.50379594571231	0.000340431270697282	0.0121678466942655	0.629719767018842	ILMN_2181125
2480039	AZIN1	0.337346104864233	8.68540967420603	6.4993951911335	0.000341836438682513	0.0122088496511491	0.625372982923166	ILMN_1656682
2510528	LOC729789	0.377178786662224	12.2464694222823	6.49683925480592	0.000342655543915084	0.012228875041247	0.622847282694728	ILMN_3227732
6250242	FLNA	0.40616629689961	7.21976991489112	6.49184219097271	0.000344263339066517	0.0122769962280669	0.617906975973513	ILMN_1687335
2900307	SLC35E1	-0.661476066680476	9.36654041501229	-6.49088370144139	0.000344572698892131	0.0122787754741508	0.616959016432469	ILMN_2059173
4040564	IRAK1	-0.209620922554296	8.49261406069417	-6.48932288670572	0.000345077132368413	0.0122849010627046	0.61541510309546	ILMN_2379130
4180445	C9ORF142	-0.364888106329342	8.69450208767808	-6.48745601918212	0.000345681567699048	0.0122849010627046	0.613568051072244	ILMN_1761138
6350193	LOC441081	0.253335925901473	7.22191030143089	6.48625552364978	0.000346070880203583	0.0122849010627046	0.612380067721038	ILMN_1719579
630609	XYLT1	0.223503250465206	7.01900347036803	6.48580975303626	0.000346215565955127	0.0122849010627046	0.611938897264334	ILMN_1830462
3710537	AHCY	-0.309044129531216	7.59808226723081	-6.48468497672468	0.000346580941754627	0.0122849010627046	0.610825617661231	ILMN_1657862
1070402	CANX	0.366253337716682	8.10321369359999	6.48461191755533	0.000346604689497978	0.0122849010627046	0.610753299779622	ILMN_1762825
6280086	LGALS2	0.263883855630112	7.45725126988611	6.4843001910943	0.000346706036129476	0.0122849010627046	0.610444728717262	ILMN_1687306
3290091	WDR40A	0.810456963501971	10.9016832631889	6.4839455583032	0.000346821372689248	0.0122849010627046	0.610093670853564	ILMN_1786328
4760433	C16ORF7	-0.4427741166648	7.37154546780252	-6.47154138566972	0.000350882806965057	0.0124194667718828	0.597804633073811	ILMN_1693630
6510133	POFUT2	-0.408003658500686	7.20014462130055	-6.47030690643805	0.00035128992072821	0.0124245836462041	0.596580557493406	ILMN_2376667
4490612	CYB561D1	-0.394311437807537	7.488486336983	-6.46789096490791	0.000352088200257236	0.0124435174763056	0.594184423541758	ILMN_3180557
6040747	AHCTF1	0.448210069242526	7.83948598349084	6.46489014554262	0.000353082574895103	0.0124617762851868	0.591207187559299	ILMN_1747504
5090544	ZNF767	-0.332085728665113	6.93599786263283	-6.46474274315588	0.00035313150050579	0.0124617762851868	0.591060914493208	ILMN_2175447
1710286	SKP2	-0.286537241677517	7.64848523478881	-6.45746247051229	0.000355557462068926	0.0125380370920177	0.583833025376977	ILMN_1665538
2490754	MAP1LC3B	0.45076431962402	8.43950621658509	6.45520033833083	0.000356315066522969	0.0125553967930502	0.581585814289261	ILMN_1703244
1260066	HS.34558	-0.68458253927728	7.30855098851765	-6.45273836935771	0.000357141658959619	0.012575159767073	0.579139353725242	ILMN_1909770
2450435	HS.568741	-0.190597364999703	7.07775267191135	-6.45189705159807	0.000357424620321472	0.012575766027861	0.578303160909504	ILMN_1846922
2030309	SERPING1	0.314902937875374	6.93114875549683	6.45054645808265	0.000357879393713976	0.012582411997568	0.576960608512659	ILMN_1670305
2490451	LOC644284	-0.280069713486923	6.57596086481668	-6.4483049041444	0.00035863560746917	0.0125996383461496	0.574731893938355	ILMN_1707181
3130370	ZNF83	-0.565765516607696	7.50981041875962	-6.44503554228799	0.000359741783827641	0.0126291249525782	0.571480125264674	ILMN_2190414
2650521	LRPAP1	-0.194811668716268	6.98924833628119	-6.43301797305902	0.000363840940223389	0.0127586038504501	0.559515658966447	ILMN_1660341
5490743	KIF1B	-0.21642555841294	6.68656282214766	-6.43199739637787	0.00036419146543446	0.0127586038504501	0.558498753533346	ILMN_1743034
5870184	SP110	-0.294544994666425	7.90434322068099	-6.43185959753601	0.000364238822601231	0.0127586038504501	0.55836144032083	ILMN_1813455
240156	MORC3	0.345193249923815	7.01893358737794	6.42848560677238	0.00036540051855534	0.0127898289494041	0.5549985928773	ILMN_1783702
2490240	PTPRE	0.251479451761923	9.59035588673447	6.42669478164888	0.00036601880606872	0.0128020014483297	0.553213098853162	ILMN_2383611
3460181	MTCH1	-0.383494891119664	10.0091059231312	-6.42524239826369	0.000366521108494418	0.0128040567940581	0.551764741813737	ILMN_1703006
3420053	LOC606724	-0.217627648980977	6.58549917775928	-6.42470211920793	0.000366708159893365	0.0128040567940581	0.551225892586457	ILMN_1731804
840685	IL1B	0.437017245999446	9.16566290951778	6.42417929039483	0.000366889271870819	0.0128040567940581	0.550704412334166	ILMN_1775501
3780709	KIAA1632	-0.287962239332733	6.57251013644834	-6.42336700020536	0.000367170854831031	0.0128044409455924	0.549894148863429	ILMN_1762608
7650414	FAM20B	0.314022614127599	8.04976413365931	6.42050735274383	0.000368164093543635	0.0128285078568173	0.54704097337426	ILMN_1811373
4390273	RASSF7	-0.480017112118934	8.2251382376927	-6.41957703048752	0.000368487871715963	0.0128285078568173	0.546112533938614	ILMN_1733110
1430110	CPSF2	0.22356875590703	7.09385012365969	6.41904197136565	0.000368674232091616	0.0128285078568173	0.54557850815797	ILMN_2144116
2630546	FOXO3	1.19544264179131	8.80706663999929	6.41425915964919	0.000370344788718642	0.0128623184195512	0.540803326067962	ILMN_1844692
1780189	ZNF860	-0.320881816404292	6.95797018364512	-6.41419121206958	0.000370368582839166	0.0128623184195512	0.540735466045948	ILMN_3245380
7160364	FBXL15	-0.195577422596417	7.00010194071484	-6.41392649713339	0.000370461298012557	0.0128623184195512	0.540471086655091	ILMN_1663379
4180576	HNRNPD	0.411628439990195	10.7955529767444	6.40929691008375	0.000372087010462494	0.0129026990468946	0.535845934985877	ILMN_1751368
5720072	ZNF234	-0.523337773357153	7.11042346615104	-6.40853884833891	0.000372353971778578	0.0129026990468946	0.535088341141943	ILMN_2103397
1660451	PAPD1	0.422024829120748	7.19354625753187	6.40828817030317	0.000372442298629799	0.0129026990468946	0.53483780183224	ILMN_1742569
2630246	LOC100128288	-0.78375640440253	10.270853113361	-6.40671032225743	0.000372998796597978	0.012912525275352	0.533260644386401	ILMN_3235637
3170220	LOC100133019	-0.410446659436023	6.98081427068553	-6.40438888570526	0.000373819252220335	0.0129255941572188	0.530939650918734	ILMN_3201643
6480411	PCBP2	0.5320413454228	10.4673771423127	6.40409692198162	0.000373922583125171	0.0129255941572188	0.530647694613291	ILMN_1724825
6370538	WBSCR22	-0.195661249690464	7.55110748094837	-6.40093034369224	0.00037504535149568	0.0129549424590001	0.527480503206957	ILMN_1697348
2630687	CHPT1	0.39254326897905	8.72548137305522	6.39529714051182	0.000377052076655647	0.0130147596087346	0.52184306856438	ILMN_1729112
1300270	PCDHB19P	-0.417547650128641	7.33224277605349	-6.39389893771946	0.000377552026433485	0.0130225178913351	0.520443192272954	ILMN_1690237
7560594	MARCH7	-0.311483710332982	9.72597496895259	-6.39003420468263	0.000378937800007228	0.0130525604853593	0.516572543497053	ILMN_1717337
630121	HS.572444	-0.218324396444724	6.57787333659467	-6.38993160798929	0.000378974665741471	0.0130525604853593	0.516469763935786	ILMN_1907834
3310725	DHX34	-0.315013099436469	7.65493891965332	-6.38815295812771	0.000379614422669014	0.0130588091334668	0.514687731470986	ILMN_1747506
4250307	MAP4K4	0.277471287588133	7.76134007911791	6.38789309550671	0.000379707993315098	0.0130588091334668	0.514427341027161	ILMN_2375003
1230671	LOC100134822	-0.330033085881697	6.57686568188448	-6.38157192883204	0.0003819920979973	0.0131171604867114	0.508090693702224	ILMN_3239734
3440164	LOC642469	0.871847198124068	9.24152798266352	6.38146031850173	0.000382032565885702	0.0131171604867114	0.50797876443445	ILMN_3276971
4390612	CCDC14	-0.650864719314458	7.82768214380848	-6.38089886149856	0.000382236213071341	0.0131171604867114	0.507415679002057	ILMN_1677239
2060170	LOC730990	-0.630696994870573	8.4446428080211	-6.37531579224512	0.000384267904637037	0.0131773261240134	0.501814236464027	ILMN_3302499
4900746	UBE2H	0.465718119383943	6.96733347762426	6.37426706909279	0.000384650888442973	0.0131809080331548	0.500761619881031	ILMN_1674633
5290369	USP32	-0.694063848334441	7.25913914692075	-6.37127675174335	0.000385745279307845	0.0132088450453583	0.497759432556569	ILMN_1804743
2070598	HIATL2	-1.02828061252614	10.4659959268619	-6.36615608613304	0.000387627459216466	0.0132636979410707	0.492615797428225	ILMN_3235410
3360059	CASP2	0.24549577544811	9.87488506047239	6.36204160718083	0.000389147271570457	0.0133060811651219	0.488480442716629	ILMN_2410540
2750575	HS.534439	0.356686138672723	8.38078056494081	6.36015249137558	0.000389847315942149	0.0133145044656877	0.486581019437164	ILMN_1916256
160092	HSPA6	-0.458864084974889	10.1820858638367	-6.35981518349679	0.000389972459873434	0.0133145044656877	0.486241823261223	ILMN_1806165
60220	C16ORF79	-0.26301999726378	6.70910323976335	-6.35910072349779	0.00039023767922382	0.0133145044656877	0.485523315714662	ILMN_1759411
1740767	C11ORF63	-0.516683204776705	7.35632530325326	-6.35451606950491	0.000391944404949464	0.0133577328502343	0.480911139762168	ILMN_2243516
620504	MED12	0.219123247417095	7.01479963208604	6.35418171116583	0.000392069203748185	0.0133577328502343	0.480574669351419	ILMN_1793386
6400674	LOC730387	-0.443522804399206	7.10957873917952	-6.35298809503679	0.000392515083359784	0.0133610098564231	0.479373397042742	ILMN_3248412
2900731	PCSK7	-0.300912697027552	8.14091081924722	-6.35240887124	0.000392731659614998	0.0133610098564231	0.478790392426927	ILMN_1699545
3370300	CCBE1	-0.925068304556593	10.3125646394463	-6.35161580970313	0.000393028409061538	0.0133610098564231	0.477992084820691	ILMN_2122511
2810605	ZNF266	-0.526474024307913	8.07020923302521	-6.35063480057024	0.000393395833449648	0.0133610098564231	0.477004475280805	ILMN_1753782
770390	PRKDC	0.477358162254414	7.53927540041194	6.34940895409881	0.000393855500581916	0.0133610098564231	0.475770208415068	ILMN_1769517
2690068	ASB3	-0.289544615409215	7.18632410955191	-6.34939854147792	0.000393859407681471	0.0133610098564231	0.475759723447663	ILMN_2358783
130301	KIAA0146	-0.26529544509317	7.07950175235246	-6.3477961923116	0.000394461171656085	0.0133718381277084	0.474146076225412	ILMN_1887174
6770014	TPR	0.245609402376145	8.3085646055858	6.3432028366559	0.00039619193911129	0.0134010638325882	0.469518515567287	ILMN_1730999
6770070	FCRL2	0.248976787858793	7.22232687798531	6.34267501076028	0.00039639136835161	0.0134010638325882	0.468986586456801	ILMN_1791329
3130600	BTN3A1	-0.468074667254469	8.21622021556151	-6.3405039184969	0.000397212861199379	0.0134010638325882	0.466798242060131	ILMN_1802708
4900435	TNFSF13B	-0.33822708484611	9.93408937699178	-6.3401277143805	0.000397355402611437	0.0134010638325882	0.466418987261211	ILMN_1758418
4180369	ATP2B4	-0.314926918188899	6.73789994436497	-6.33931165154843	0.000397664801173695	0.0134010638325882	0.465596244679367	ILMN_1664772
3830433	HS.572130	-0.616730185645569	7.06837023879739	-6.33908830807214	0.000397749525787405	0.0134010638325882	0.465371058219128	ILMN_1896455
5890358	HS.284464	-0.30562901762699	6.75822019356828	-6.33907059267788	0.00039775624693127	0.0134010638325882	0.465353196368073	ILMN_1827840
6060349	PRPF8	0.788164306456259	9.31677014621932	6.33879581611133	0.000397860512296109	0.0134010638325882	0.465076143028434	ILMN_1738677
2570079	STAT1	-0.410857089099913	10.8241145264622	-6.3387656565968	0.000397871958345548	0.0134010638325882	0.465045733026924	ILMN_1691364
3990241	LOC654191	0.311152507706836	6.98946734540044	6.33783255352641	0.000398226269542251	0.0134034578616984	0.464104822682317	ILMN_1762308
5560246	TPM1	0.425881182383951	7.54191900215859	6.33194300653161	0.00040047079532025	0.0134694239139589	0.458163427509327	ILMN_2360710
1030367	HS.559665	-0.662572920963101	7.52785101616226	-6.33111616533788	0.000400787042441149	0.0134704866544336	0.457328951915279	ILMN_1839665
4120154	EIF2AK1	0.224945171543562	6.95577400510849	6.3295485341895	0.000401387393952332	0.0134810898821904	0.455746606197217	ILMN_3250614
6110095	CCDC15	0.906055118234288	7.32377875793669	6.32774191032083	0.000402080524152345	0.0134947919464265	0.453922634122581	ILMN_1783676
5220070	HLA-F	-0.258033048351401	9.30624337937151	-6.32538113179149	0.000402988287234344	0.0135156730806456	0.451538555954471	ILMN_1762861
3610215	LOC100131866	-0.305419504428225	7.49987011421699	-6.32348172362979	0.000403720314900235	0.0135306348881189	0.449619883208582	ILMN_3208014
730685	RGS19	-0.324162254792769	8.48425916439438	-6.3195965121866	0.000405222320059119	0.0135706072407919	0.445693825867405	ILMN_1677085
4570398	F2R	0.28533797747183	6.96969660651017	6.31891477951111	0.000405486521109815	0.0135706072407919	0.445004726402985	ILMN_1742866
6510075	LOC730455	0.309587396550814	8.26546722856041	6.31775372388722	0.00040593692577907	0.0135760799566381	0.443830987219978	ILMN_1801864
1110338	MYL6	0.218763821039555	12.6102592847039	6.31661327750364	0.000406379882287915	0.0135812960236659	0.44267791406013	ILMN_2326071
3780377	LOC644845	-0.289937639513543	6.5679615769775	-6.31064313744423	0.000408707593305169	0.0136451657495462	0.436638949884472	ILMN_1687184
5910349	SPC24	-0.240858865090479	6.89648370764947	-6.30955138571021	0.000409134875183387	0.0136451657495462	0.435534117448093	ILMN_2181432
830093	MXI1	0.981720775147379	7.35865639303938	6.30949739896414	0.000409156017129221	0.0136451657495462	0.435479479893707	ILMN_1670570
6060414	EIF1B	0.52534200531185	9.73659469261784	6.3068911543729	0.000410178117874677	0.0136696190649179	0.432841371805815	ILMN_1679324
6380037	LOC100130516	-0.804805112926764	9.8164132189534	-6.30508013115153	0.000410890041043852	0.013683708242307	0.431007693399754	ILMN_3231944
4890092	TSEN54	-0.204352919092917	6.93003003973097	-6.30055796346656	0.000412673792311699	0.0137334471684715	0.426427114477773	ILMN_1657509
830309	FAM104A	0.383439054418257	9.72323259129458	6.29891763878622	0.000413322958408855	0.0137412408152389	0.424764952366554	ILMN_1807201
70070	GRINA	0.464368511271297	8.20458584195441	6.29849924078282	0.000413488724740617	0.0137412408152389	0.424340928883925	ILMN_1796490
2120682	GPR89C	-0.194402262008337	6.88191011040159	-6.29663211851906	0.00041422937530222	0.0137559807697425	0.422448428117847	ILMN_1696510
3930541	PLEKHA1	-0.241753362725543	7.34307029731325	-6.29568835290531	0.00041460431487806	0.0137559807697425	0.421491663868556	ILMN_2394250
4900170	GPS2	0.295825010970346	7.71645148758251	6.29503992684467	0.000414862142563431	0.0137559807697425	0.420834240494584	ILMN_1815158
6960050	AGAP6	-0.249408214575601	7.01080307345612	-6.29445469621104	0.000415094996918884	0.0137559807697425	0.420240842958778	ILMN_3239130
4150201	BCL2	0.439594517751594	8.34815475823016	6.29156726522136	0.000416246010799937	0.0137844716368687	0.417312472376971	ILMN_2246956
6330553	DYRK2	0.191965384451666	7.484587277413	6.29030972135285	0.00041674842359059	0.0137875661703985	0.416036762746868	ILMN_2374249
770494	TSC22D3	0.655194821341296	7.69030100711336	6.28942909067874	0.000417100657488517	0.0137875661703985	0.415143289719684	ILMN_2276952
7210327	AADACL1	0.204089181278292	7.24338894702198	6.28914713057468	0.000417213506244547	0.0137875661703985	0.414857196640671	ILMN_2061446
2070369	TREML1	0.45792252074458	7.02555857017369	6.28616211546086	0.000418410301059224	0.0138174673252098	0.411827798889943	ILMN_1690783
6860612	KIAA2026	0.318963343598324	7.02608574955385	6.28387621947905	0.000419329399902604	0.0138381626161722	0.409507138687992	ILMN_2106227
2060450	NNT	0.216920438100628	7.35813570678802	6.2801709559677	0.000420824005512694	0.0138708606460123	0.405744093896455	ILMN_1806634
6650681	LOC645284	0.276050403245414	7.11914910115783	6.27996700086206	0.000420906449034795	0.0138708606460123	0.405536906821119	ILMN_1705982
7400603	C15ORF54	0.224251466552704	6.57287070091646	6.27912031645468	0.000421248892922353	0.0138724852886322	0.404676748070169	ILMN_1812249
1050600	MAP2K1	0.282010696728499	8.45114145022272	6.27674133701093	0.000422212752276655	0.0138912933939987	0.402259413896764	ILMN_1694240
5340167	RFWD3	0.299434692332103	7.19209520191402	6.27520347132473	0.0004228371456352	0.0138912933939987	0.400696365511836	ILMN_1687107
3870746	LOC100134688	-0.355190735569729	7.15635488462781	-6.27454940111717	0.000423103020590289	0.0138912933939987	0.400031492306863	ILMN_3235984
3850445	LYRM7	-0.250268801591202	7.52600348918703	-6.27419262927724	0.000423248124906583	0.0138912933939987	0.399668804539408	ILMN_3238623
2350156	NCRNA00085	-0.419294486327804	7.25596311601936	-6.27409528399015	0.000423287726351798	0.0138912933939987	0.399569842236251	ILMN_3247848
6860711	LOC100134734	-0.412578018853074	7.44197998075245	-6.26626355668028	0.000426487449063865	0.0139866012141714	0.39160401062422	ILMN_3247597
6650451	MYCBP2	0.298412431227234	8.16780816388266	6.26408993214879	0.000427380307816402	0.0140061761127393	0.389391761463272	ILMN_1811972
650692	ERICH1	0.242685734786157	8.15357307766044	6.25871877613185	0.000429595623151102	0.0140690336846918	0.383922541305282	ILMN_2104696
4560047	CD74	0.368463360425325	6.90050488823697	6.25698545556297	0.000430313272855763	0.014082790464283	0.382156777921121	ILMN_1761464
780168	ISCU	0.282540771534482	9.8577000903891	6.25537802126895	0.00043098000390391	0.0140864553070158	0.380518909500207	ILMN_2409062
5690671	GOLGA8B	-0.861664518484616	9.01083213683872	-6.25528026648176	0.000431020587971155	0.0140864553070158	0.380419293096922	ILMN_2103547
4480192	CDC42SE1	-0.359532743608744	8.72938566381256	-6.25296992782362	0.000431981001917945	0.0141081000371035	0.378064596769891	ILMN_2349138
830598	CLK2	-0.18836599865804	7.12156727754689	-6.24800960316237	0.000434051144102042	0.0141659326154076	0.373006699894538	ILMN_2362911
2350722	PLA2G4B	-0.69977499591001	8.22405042017678	-6.24533068091891	0.000435173792745746	0.0141927838691295	0.370273755757799	ILMN_1697629
1400689	JAM3	0.426346237581937	7.23449452382987	6.24079549923766	0.000437081772182331	0.014245193322992	0.365644998472543	ILMN_1769575
4490711	ZNF286C	-0.189322311430436	6.73420171180753	-6.23840537159254	0.000438091088924818	0.0142682619416305	0.363204481001733	ILMN_3240446
1850309	CDK10	-0.432159066180763	7.21671251133757	-6.2376129184581	0.000438426307516986	0.0142693591132231	0.3623951573304	ILMN_1741459
1770044	SEC14L1	0.484776086926548	8.19825706546655	6.23003533549896	0.000441646301269445	0.0143632224995542	0.354652137366625	ILMN_2391912
4070239	ATHL1	-0.780497112026284	8.77741456139497	-6.22870982936447	0.000442212279374778	0.0143632224995542	0.353296925676464	ILMN_1794707
3460441	EDF1	-0.218986150633408	9.98142354003069	-6.22852033998307	0.000442293255930998	0.0143632224995542	0.353103171045002	ILMN_1726169
610164	FYN	-0.319535835039005	8.80113491813216	-6.22797985140442	0.000442524320189972	0.0143632224995542	0.352550490871513	ILMN_1686555
2230082	HS.447737	-0.468804323103442	7.14193654260277	-6.22701339999536	0.000442937825429076	0.0143667900704456	0.351562144927446	ILMN_1896967
1980184	P2RY10	0.220861062655481	7.50757516001208	6.22222081333442	0.000444994792804921	0.014423622315005	0.34665918982614	ILMN_2321578
7050131	ATP6V1A	0.352607063572318	9.94740386175171	6.22143154239177	0.00044533457266915	0.0144247556347859	0.345851456244579	ILMN_1711516
430541	TMEM45B	-0.193030332104991	6.77738758445145	-6.2194151046457	0.000446203968131198	0.0144345172323897	0.343787481871305	ILMN_1771120
6560066	MTHFS	0.333081636410504	8.42079257778896	6.21931776604546	0.00044624598421457	0.0144345172323897	0.343687835168431	ILMN_1772302
6130273	FAM76B	-0.353017346614002	7.27456779003885	-6.21622839101657	0.00044758181743399	0.0144678376683256	0.340524563800064	ILMN_2130514
3710148	DPM2	0.220327790715457	7.07939312882844	6.21294050946259	0.000449008413205784	0.0145040444628924	0.337156672594957	ILMN_1804618
6420017	SIN3A	0.47911695595031	8.12367674089896	6.207006818518	0.000451595939403781	0.0145622081913486	0.331075022362752	ILMN_1805996
6040286	PER2	0.360244648329227	7.36020662538132	6.20692950179134	0.000451629765391772	0.0145622081913486	0.330995747418186	ILMN_1738095
3990477	MTHFR	-0.30094565731275	6.95111238307553	-6.20669546619957	0.0004517321730427	0.0145622081913486	0.330755779604435	ILMN_1734830
4230021	NCK2	0.266074725185379	8.62979753746704	6.20059644392745	0.000454410145658577	0.0146231432304252	0.324499643288394	ILMN_1724718
6380093	PLD3	0.235969864580099	7.84740642404273	6.20034690453458	0.000454520092531682	0.0146231432304252	0.324243572281341	ILMN_1666976
1190717	BMS1	0.246355446025966	8.17403404952217	6.20028028187886	0.00045454945147086	0.0146231432304252	0.324175204424295	ILMN_1772713
990603	SLC35E1	0.260751099052565	7.39190067420545	6.19719436108312	0.000455911673387909	0.0146506447831909	0.321007812021186	ILMN_3251379
4060044	LOC100130367	-0.296962019251527	6.70137479628272	-6.19692012842838	0.000456032949606732	0.0146506447831909	0.320726279180497	ILMN_3273065
4040360	ZNF483	-0.68607932655497	9.1592301557141	-6.19605565752334	0.000456415488726732	0.0146506447831909	0.319838731434131	ILMN_2279834
3400327	LOC642921	-0.521138739121098	6.75141855839638	-6.1948491757083	0.000456949973702608	0.0146506447831909	0.318599879727676	ILMN_1669057
2450392	LOC642780	-0.219286318830833	6.5742970189492	-6.19484402306322	0.000456952257887068	0.0146506447831909	0.318594588429495	ILMN_1752798
1980239	LOC649553	0.230232748453564	8.80441658640475	6.19259261413387	0.000457951541181973	0.0146727425750538	0.316282264251979	ILMN_3200830
2450725	SLC3A2	0.200805875320315	6.66911514959019	6.19015213370363	0.000459037512628947	0.0146975860691067	0.313775004896533	ILMN_1679041
7040327	ALDH5A1	0.422935271034412	7.21535242565182	6.18615358626254	0.000460823045080895	0.0147447795553504	0.309665362351944	ILMN_2372398
540193	TMEM50A	0.252212285656377	7.13590424727362	6.18036319390819	0.0004634225404592	0.0148179357311829	0.303710383728553	ILMN_1745368
2140762	YWHAE	0.196385850574612	7.38179120670549	6.17910883477172	0.000463987827606757	0.0148257064018004	0.302419792460906	ILMN_2252136
3420377	RPRD2	0.3500790017956	7.2300644105132	6.17784881476435	0.00046455644450419	0.0148257064018004	0.301123169428027	ILMN_3238889
3800139	HEXB	0.293318495174493	9.85474759392834	6.17686214542579	0.000465002250348616	0.0148257064018004	0.300107692653718	ILMN_1806692
5820180	HS.560357	-0.302114016742127	6.84351294874187	-6.17570446958487	0.000465525933691346	0.0148257064018004	0.298916054011315	ILMN_1857081
1230187	CSNK1E	-0.22777341893678	7.72726020687838	-6.17424781086678	0.000466185804057422	0.0148257064018004	0.297416411813396	ILMN_2415235
7000017	CAB39	0.345740720019542	10.7612079041173	6.17413249386465	0.000466238087761952	0.0148257064018004	0.297297680132544	ILMN_1765858
4150121	LOC391334	-0.226794743575948	6.88887698809709	-6.17381203992536	0.000466383413260536	0.0148257064018004	0.296967728009269	ILMN_3283244
1710736	DOCK10	0.313160090113933	8.85030131711107	6.17373419677484	0.000466418722709002	0.0148257064018004	0.296887575573947	ILMN_1702301
4250193	FCAR	-0.681421404288223	8.51285157593228	-6.17358776551829	0.000466485151665803	0.0148257064018004	0.296736798155375	ILMN_2279367
5050370	TNFAIP8L2	-0.282203044407048	7.45554370208549	-6.17151023330062	0.000467428774053963	0.0148436413239426	0.294597300907483	ILMN_1744113
4810768	S1PR1	0.31323285836183	7.82423265697636	6.17096494554066	0.000467676800160566	0.0148436413239426	0.294035655536746	ILMN_3235853
2640528	C16ORF35	0.657686997513231	8.41194778352403	6.1667195128049	0.000469612905828958	0.0148951015700696	0.289661534654177	ILMN_2369580
6450154	LSS	-0.231836353215631	6.824383345403	-6.16572411251819	0.000470068152169171	0.0148995546986616	0.288635619624337	ILMN_1715024
460670	FZD7	0.205184533573184	7.04746925288809	6.16387700403144	0.000470914239039441	0.0149065269502705	0.286731542282284	ILMN_2108823
130433	CTTN	0.602756583600717	7.07137043996494	6.16386855853928	0.000470918111502957	0.0149065269502705	0.286722835284773	ILMN_1744912
1850474	HS.146949	-0.363024112467954	6.71770047701348	-6.16065095311755	0.000472396063473633	0.0149379014717755	0.283404919197822	ILMN_1867321
130241	SMARCB1	0.195409433203405	6.91011997591963	6.16009643755777	0.000472651295755604	0.0149379014717755	0.282832979037646	ILMN_2403458
2070195	SNAPC4	-0.244451569981219	7.33599124915123	-6.15965139471369	0.000472856251816656	0.0149379014717755	0.282373922367449	ILMN_1677484
6590088	LRRC41	0.209584523884658	7.30311114502993	6.15758064959067	0.000473811205818784	0.014958083851209	0.280237630157582	ILMN_1712755
1240286	ZNF350	0.232427098486597	7.0094648603554	6.15638691254595	0.000474362697410819	0.0149655106197148	0.279005850855761	ILMN_1755850
3390504	RAPGEF6	-0.362258368835919	8.48919869759522	-6.15389512258642	0.000475516194008437	0.0149875931028714	0.276434048879934	ILMN_1725992
1980068	LOC730385	-0.501306123988891	7.09263478533244	-6.15350717710039	0.000475696064081163	0.0149875931028714	0.276033572977953	ILMN_3243943
3930463	LOC100131452	-0.236172835724505	6.59067232560426	-6.15201075326743	0.000476390592725785	0.0149994890349716	0.274488630246155	ILMN_3291673
2650114	ITGB5	0.68679858689833	7.41589486151243	6.147674543544	0.000478409567992486	0.0150472912362113	0.270010164361055	ILMN_1668374
2710253	QARS	-0.269278892598165	9.98171902582651	-6.14738493774591	0.000478544752245166	0.0150472912362113	0.269710969518627	ILMN_1763080
3940138	PKD1	-0.212864635466156	6.57938027431672	-6.14641478657791	0.000478997918446002	0.0150515395050599	0.268708615619497	ILMN_2339028
6100767	ADIPOR1	0.922045594419319	10.7391255457148	6.13967870581131	0.000482157702127081	0.015140775672037	0.261745525764534	ILMN_1688322
6370202	RBBP4	-0.338305360797063	7.48043226085293	-6.13877159122038	0.000482584997178527	0.0151441444439519	0.260807384696403	ILMN_3251085
2510039	ENDOD1	0.310200344635152	6.91037178774635	6.13731219234738	0.000483273336219022	0.0151556952219303	0.259297841909119	ILMN_1699022
1500709	LOC728440	-0.504550411884001	7.82045904475228	-6.13328071073921	0.000485180549208326	0.0152054298875401	0.255126383529175	ILMN_3229210
5900692	GSTK1	-0.315854143979557	10.1859973884037	-6.1311766427034	0.00048617929180202	0.0152266463441079	0.252948409763205	ILMN_1725241
1230278	LOC440348	-0.419291091087722	8.1804979075351	-6.12996982174487	0.00048675317616215	0.0152345374044454	0.251698935680349	ILMN_2147105
2450201	ABCC4	0.337872791391981	7.00241748730695	6.12814888671318	0.000487620530632737	0.0152515970727911	0.249813279201758	ILMN_1788457
6180224	LOC728653	-0.370940994435355	6.83799825225046	-6.12476994252252	0.000489234596285535	0.0152899903283588	0.246313078647868	ILMN_1824898
3060358	HS.545615	-0.327455328041043	6.70419612123981	-6.12422758709219	0.000489494227911663	0.0152899903283588	0.245751120035969	ILMN_1881526
2570131	HPS1	0.348438036694495	7.72745741859212	6.12329006092972	0.000489943396559266	0.0152939256961571	0.244779615893663	ILMN_2267787
2480286	LOC648921	-0.792321904528985	8.58607697467864	-6.11859078256547	0.000492201793903975	0.0153209535593245	0.239908277324905	ILMN_3274790
6940280	GPR177	0.500082253065169	7.53267907053819	6.1184510738389	0.000492269114062311	0.0153209535593245	0.239763408649408	ILMN_1671260
4060333	VEGFB	-0.253131794456144	9.05037633812854	-6.11804912320726	0.000492462855888587	0.0153209535593245	0.239346598149843	ILMN_1726981
150041	MANSC1	0.409119490815278	7.29642625346374	6.11786564399429	0.000492551322022763	0.0153209535593245	0.239156328730169	ILMN_1652490
5220538	WDFY3	-0.231327091989428	6.74169382621298	-6.11683995231598	0.000493046196667305	0.0153209535593245	0.238092596306403	ILMN_1697493
870066	KLF3	0.237164271517661	6.65523564104278	6.11680093359332	0.000493065033381469	0.0153209535593245	0.238052127717808	ILMN_2048507
4590576	LOC286444	-0.243772971001154	11.5229711743208	-6.11677923674275	0.000493075508121869	0.0153209535593245	0.23802962456408	ILMN_3217172
770400	LOC653600	-0.231232790843919	7.72823952385769	-6.11609969629101	0.000493403700908908	0.0153210914292075	0.23732479940672	ILMN_1693262
1450471	LOC202134	-0.579454835957565	7.3161755357609	-6.11281222614733	0.000494994888638415	0.0153604217147775	0.233914145787032	ILMN_1798557
6620050	IFFO1	-0.533285532149072	8.55301787661569	-6.10995824550221	0.000496380926038175	0.0153933385078012	0.230952066520642	ILMN_2348268
4220292	LOC646301	-0.773581865422441	7.90956879811234	-6.1092008303997	0.000496749495247904	0.0153946800023684	0.230165782417024	ILMN_3234967
20243	PRDM4	0.242548961746935	8.01861401626588	6.10649841316595	0.000498067032844397	0.015425409813675	0.227359743858365	ILMN_1691432
2650750	CASP8	0.24354498913339	7.00343390648617	6.1045430835884	0.00049902277751571	0.0154357548914111	0.225328836871276	ILMN_1673757
4780121	FAM153B	-0.501089516754376	7.46193875104702	-6.10448046297453	0.000499053419771759	0.0154357548914111	0.225263787485375	ILMN_2205470
2140438	INO80D	0.246620986507464	7.47712207306938	6.10334373265495	0.000499610024828958	0.0154428773383284	0.224082878302684	ILMN_3240685
5560731	KIR3DL2	0.401794572085568	7.27939788919921	6.10125785088211	0.000500633197007914	0.0154644025992203	0.221915484199413	ILMN_2190842
4590369	LOC728969	0.267569114383507	7.01325800314382	6.09954356965434	0.000501475849226237	0.0154702684998635	0.220133780886728	ILMN_3233179
3780358	CLEC12A	-0.332420121760682	7.89987908114325	-6.09954141079309	0.000501476911412858	0.0154702684998635	0.2201315368729	ILMN_2403228
6110736	IRS2	0.365390431991353	7.92315036522805	6.09813322318831	0.000502170294856017	0.0154815666863005	0.218667674221773	ILMN_2083469
5290326	LOC654155	0.232179863367315	6.99065200793022	6.09471983821243	0.00050385548961707	0.0155234071192374	0.215118245407509	ILMN_1679617
1030707	LOC100134530	-0.766355421429876	9.0578757032777	-6.0916869890543	0.000505358132453209	0.0155595724802103	0.211963223778812	ILMN_3249327
6180301	LOC644745	-0.267325804332314	13.1664460270059	-6.08920469681613	0.000506591736980696	0.0155871534856715	0.209380029801399	ILMN_3284366
770687	FASTK	-0.293530101418916	7.92851820404721	-6.08841341316239	0.000506985683901602	0.0155871534856715	0.208556409824799	ILMN_2407464
3610358	KLHL28	-0.470769237689626	8.19783108921038	-6.08789880962236	0.000507242067661266	0.0155871534856715	0.2080207321127	ILMN_3251605
7650091	FNBP4	-0.530791188498435	8.69707150663256	-6.08679891850028	0.000507790538467136	0.0155938816689684	0.206875680207938	ILMN_2108938
4860500	LOC652968	0.228292732716826	7.30221702355387	6.08513475149321	0.000508621654730353	0.015599549326403	0.205142878526073	ILMN_2098418
3840228	HS.569831	0.494152906829116	7.25685742489773	6.08462793723222	0.000508875070066812	0.015599549326403	0.204615088903704	ILMN_1873075
3170201	HS.125056	-0.249577551580065	6.97876640227269	-6.08409405629223	0.000509142172239542	0.015599549326403	0.204059075538554	ILMN_1862521
2510392	TMEM43	0.272849940572182	9.26218402544285	6.08379141054998	0.000509293656557966	0.015599549326403	0.203743866596914	ILMN_1698605
670673	BCL2L1	0.69922770163033	10.7582856666075	6.08183764715882	0.000510272796977208	0.0156127931806187	0.201708707515201	ILMN_1654118
2450639	TSC22D1	0.854589473329971	8.30968703929638	6.08067798124574	0.000510854968283914	0.0156127931806187	0.200500489148708	ILMN_1787567
2450093	VCP	0.256526764184062	7.59444512458446	6.08049320327502	0.000510947798592312	0.0156127931806187	0.200307958472888	ILMN_1777220
1260575	C13ORF23	0.249237746160161	7.33384856381762	6.08029833105565	0.000511045720617424	0.0156127931806187	0.2001049051138	ILMN_2391551
4570707	TRAK1	-0.225533776729439	7.40885253354494	-6.07730246047576	0.000512553776314011	0.0156487628106503	0.196982626976198	ILMN_2289924
5050681	TESC	0.576779481616757	10.4156189086418	6.07579812232547	0.000513312907682876	0.0156618354160392	0.195414365283069	ILMN_1750181
4490403	IQCB1	-0.216431360858788	7.21321531755955	-6.07163676002041	0.000515419420239823	0.0157159750154698	0.191074608584239	ILMN_2316104
60719	KCNJ2	0.279290437002535	8.82942760194608	6.06826729275968	0.000517132168741154	0.0157580461180538	0.18755900824364	ILMN_1780334
4890255	AGMAT	0.257007849159935	6.83364873937372	6.0676035268526	0.00051747032193145	0.0157582033750077	0.186866276938623	ILMN_1707169
3060612	HK3	-0.367644562590832	8.17982995454571	-6.06446327868766	0.000519073473106413	0.0157968578571156	0.183588200142768	ILMN_1670302
7050154	FLJ14107	-0.263132193447843	6.62205866013942	-6.05993593540906	0.00052139456600144	0.0158550212666348	0.178859837313706	ILMN_1811608
1580309	SERF2	0.381773587409045	11.4052443997798	6.05942983336415	0.000521654757985554	0.0158550212666348	0.178331094145431	ILMN_1789136
1450349	LOC653158	-0.525997574082368	7.30619059591949	-6.05841565150413	0.000522176596787411	0.0158606951795704	0.177271438894594	ILMN_1659490
2480576	RHOT1	-0.182383723150966	7.63341569207855	-6.05208128852851	0.000525449157100751	0.0159498591799095	0.170649958212788	ILMN_2338480
4290524	DAPK2	-0.276269863990328	6.94066255669691	-6.04699015448027	0.000528096083189758	0.0160148774019723	0.165324181363991	ILMN_1791847
1850288	ZC3H7A	0.189015975931814	6.56837237154221	6.04666059577636	0.000528267937883879	0.0160148774019723	0.164979314657971	ILMN_2212690
1780195	AQP12B	0.445338921789152	7.02178113205993	6.04401857595114	0.000529647936798312	0.0160464336191463	0.162214049257574	ILMN_3246595
6330754	UBE2Q1	0.176063413495252	7.03229244902476	6.04283885242009	0.000530265442666668	0.0160548634314234	0.160978992865036	ILMN_1776325
2600747	IFIT2	0.317684449703082	10.4862885056659	6.04040511564707	0.000531541890313482	0.0160806250062644	0.15843051897799	ILMN_1739428
2450647	KRT1	0.647774441100587	7.67786845516379	6.03949581953699	0.000532019681594491	0.0160806250062644	0.157478151695815	ILMN_1735712
1770661	RAB21	0.441146455824146	7.96563082419482	6.03860547487346	0.000532487981113875	0.0160806250062644	0.156545526556672	ILMN_1746856
7320678	HS.171481	-0.3656848239038	6.92075301602917	-6.03843247477475	0.000532579028514646	0.0160806250062644	0.156364298786093	ILMN_1898938
460170	LOC728368	0.194584784206413	11.8788522025153	6.03798362451584	0.000532815333132358	0.0160806250062644	0.155894083120891	ILMN_3225941
2510477	B3GALT6	-0.271982178118936	7.00715208114325	-6.03683811668338	0.000533418937263841	0.0160885814965817	0.154693926795691	ILMN_1739749
3840400	GMPR	0.575485617563758	8.27605194176224	6.03442364655984	0.000534693708502486	0.0161070956252998	0.152163695891718	ILMN_1729487
6270646	MYC	0.217846135885177	8.446378860312	6.03438620082875	0.000534713505638823	0.0161070956252998	0.152124448706173	ILMN_1680618
1740020	TMEM63A	-0.258151420591031	7.11558473643622	-6.03202229827378	0.000535964938237371	0.0161345221197246	0.149646443221387	ILMN_1719649
7570068	EP300	0.342896994760576	7.29332827684411	6.028756502728	0.00053769922801484	0.0161654016558581	0.14622178241965	ILMN_1744665
3850064	PLCXD1	-0.27600521246482	6.98745264839817	-6.02739550719166	0.000538423835483588	0.0161654016558581	0.14479415993401	ILMN_1747451
290563	LOC644889	0.408525085713156	7.02112482445724	6.0267532777091	0.000538766144679606	0.0161654016558581	0.144120404337941	ILMN_1696186
6650603	LOC100131905	0.374065340388875	12.1395930497166	6.026696826812	0.000538796244740862	0.0161654016558581	0.144061179710024	ILMN_3275489
4640561	HS.534437	-0.34789075036093	6.93470880985624	-6.02633512003992	0.000538989154346327	0.0161654016558581	0.143681690255845	ILMN_1821270
2900435	SAP18	0.188173447644007	7.35801220971843	6.02567731439583	0.00053934018115861	0.0161654016558581	0.142991499882567	ILMN_1752793
2940722	ARID4B	0.188363524695251	6.85224585772621	6.02559918476958	0.000539381890721213	0.0161654016558581	0.142909519974538	ILMN_1761334
3710647	MXD4	-0.358142189744118	8.71834154986694	-6.024852453261	0.000539780716300591	0.0161671157199322	0.142125947813781	ILMN_1756541
3120520	GABARAPL2	0.225326002409775	10.4218810210499	6.02286646413151	0.000540843031950643	0.0161886874136624	0.140041615030106	ILMN_1796458
3290739	ARL2	0.190378501030019	8.27642637763786	6.02191511502944	0.00054135274299246	0.0161937015528648	0.139042969317223	ILMN_1787879
10747	DOCK2	0.332494867159769	9.87332525694331	6.02002682598587	0.000542366039948027	0.0162081900358894	0.13706044447826	ILMN_1799725
1190138	TXK	-0.178512814260892	7.20759380262886	-6.01973637040218	0.000542522093207295	0.0162081900358894	0.136755451229353	ILMN_1741143
1690706	HIST1H3H	0.818251862286802	7.54083938574508	6.01858497133487	0.000543141201249582	0.0162164486225451	0.13554631203692	ILMN_1749368
5690333	XPO1	-0.292405115330164	8.43498824137893	-6.0170257124752	0.000543980877855694	0.0162240897271033	0.133908576733611	ILMN_1725121
5340719	HS.163752	-0.566651408284298	8.45771346605344	-6.01683662701954	0.00054408280110967	0.0162240897271033	0.133709952593108	ILMN_1912662
1940273	SGSM2	-0.455501116751029	8.8818503001001	-6.01429688417199	0.000545453881241347	0.0162509222393365	0.131041624524394	ILMN_1779171
5550204	DDRGK1	0.191179058768972	7.72177613587454	6.01309110556961	0.000546106175499769	0.0162509222393365	0.129774495678805	ILMN_1797828
70592	VCL	0.771905711980258	10.4064458772658	6.01288664965273	0.000546216867357723	0.0162509222393365	0.129559617683717	ILMN_1795429
4260497	MAX	0.323174835322411	6.86544726497399	6.0126292476755	0.000546356259805683	0.0162509222393365	0.12928908675136	ILMN_1704236
6900520	LOC651309	-0.803436804015422	7.57698873963377	-6.01160944461499	0.000546908911748338	0.0162571422303182	0.128217180673286	ILMN_1742431
7610598	TRAF5	-0.391702723010161	7.46097680777708	-6.0094549358381	0.000548078543989975	0.0162788932758129	0.1259521368788	ILMN_1740493
5260538	C9ORF30	0.231982482609645	7.0013817532226	6.0089949310799	0.000548328632623583	0.0162788932758129	0.125468451378813	ILMN_1714278
3170270	PDZK1IP1	0.516263696728506	8.43514815617731	6.00689606572289	0.000549471336379378	0.016298704331757	0.123261177647727	ILMN_1708580
5670152	RNU1-3	-0.526351844494855	7.48817366943571	-6.00591270588633	0.000550007633148277	0.016298704331757	0.12222682305624	ILMN_3246273
3710403	LOC100132491	-0.6556360495666	7.9715997900139	-6.00587322238825	0.000550029178577352	0.016298704331757	0.122185289326601	ILMN_3238203
6760762	CCDC84	-0.498767175517592	7.26933204390116	-6.00284422383744	0.000551684869982309	0.0163368794151816	0.11899838251202	ILMN_1709227
1470561	FAM173A	-0.248701274284479	7.59682595166201	-6.00169295433486	0.00055231563303881	0.0163368794151816	0.117786771868983	ILMN_1773780
6590593	ATP5J2	-0.262062866294325	9.12405846511438	-6.00162456533182	0.000552353127745295	0.0163368794151816	0.117714792815153	ILMN_2310621
3940379	DDX47	0.266518553462468	7.54921778086886	5.99968810146118	0.000553415990684062	0.0163490774547397	0.115676414496906	ILMN_1747162
7160719	CCT7	0.261576983070833	7.55743134360992	5.99858702784069	0.000554021356233103	0.0163490774547397	0.11451716775267	ILMN_1662954
2320301	LOC100131835	-0.262832179762087	6.72186532175473	-5.99852486047626	0.000554055557698705	0.0163490774547397	0.114451711038163	ILMN_3243568
2850576	SEMA4A	0.542529376164785	8.35421377866756	5.99835783314134	0.000554147459742671	0.0163490774547397	0.114275843515128	ILMN_1702787
1260646	BMS1P5	-0.624283891512031	10.8976936764902	-5.99716113814192	0.000554806406802661	0.0163583199932226	0.113015701923789	ILMN_3238183
5690156	TTC31	-0.253018467750076	7.49925598601761	-5.99298386124493	0.000557113467328476	0.0164087404334662	0.108615445402447	ILMN_1696375
1050367	GGA3	-0.345459989502333	7.45162858877299	-5.99226310273581	0.000557512619712956	0.0164087404334662	0.10785597617579	ILMN_2402972
270615	ABCC3	0.537880579262538	7.27145604025395	5.99201925434961	0.00055764773421543	0.0164087404334662	0.10759901529702	ILMN_1677814
1070470	HS.513971	-0.243749840165667	6.83586595623129	-5.9914019685543	0.000557989931465975	0.0164087404334662	0.106948500378825	ILMN_1836776
730286	TXNRD1	0.222578426226297	7.54689721926028	5.99093283749926	0.000558250155270811	0.0164087404334662	0.106454081261396	ILMN_1717056
940286	ERP44	-0.202280588214332	6.62067433348411	-5.9900281786844	0.000558752347250416	0.0164133068460158	0.105500574126212	ILMN_1772156
5860075	CAMP	0.23919196496464	8.40723672008446	5.98708515846948	0.000560389573365146	0.016447561917525	0.102397880006588	ILMN_1688580
5310397	LRRC25	0.326256969711514	8.80549236291392	5.98668320596279	0.000560613599580918	0.016447561917525	0.101974029097478	ILMN_2150196
2490445	LOC645385	0.320572532812881	10.3279775255463	5.9824101508405	0.000563001376924102	0.0165073817597145	0.0974668336693369	ILMN_1720745
1410427	ZRANB1	0.620817910694849	7.20065118792845	5.98074078892608	0.000563937306608563	0.0165245852387845	0.0957053321754495	ILMN_1757742
1510538	EPB41L3	0.307116896419487	7.2571217966164	5.97882370070648	0.000565014274655272	0.0165367914710682	0.093681968387239	ILMN_2109197
6560398	NAT8B	0.454853719647446	7.26267639768107	5.97863266573045	0.000565121719058579	0.0165367914710682	0.0934803160934052	ILMN_1691264
2030368	ZBTB25	-0.22052470253832	6.93738530056961	-5.97813415444403	0.000565402206119399	0.0165367914710682	0.0929540754617477	ILMN_2048982
3610397	ATP6V0C	0.57301239662609	11.9633036675681	5.97709249590169	0.000565988798063681	0.0165415943501491	0.0918543673400105	ILMN_1789005
4060669	CCDC76	-0.390186949328902	7.28630251885368	-5.97620550704293	0.000566488827787816	0.0165415943501491	0.0909178331191898	ILMN_1659786
620092	ATP6V0A2	-0.206111125011835	7.10659212536549	-5.9759817274446	0.000566615059095825	0.0165415943501491	0.0906815369122596	ILMN_1700380
3130360	SLC9A4	0.267372189400081	6.65350566940783	5.97493937925364	0.000567203450103918	0.0165437256826237	0.0895807984131691	ILMN_2112730
1450039	WASH5P	-0.205200471069329	6.67407869129916	-5.97453807500069	0.000567430163172789	0.0165437256826237	0.0891569748493177	ILMN_3239735
290468	EIF2C2	0.469013113985002	7.67275862788184	5.9739955116548	0.000567736840618321	0.0165437256826237	0.0885839308908345	ILMN_1695719
1470192	FAM35A	-0.186680861225204	6.43194932520058	-5.973122575933	0.000568230646772506	0.0165479254752094	0.0876618713382928	ILMN_1724309
2230241	F13A1	1.0033453302685	8.47609512979198	5.97204413094959	0.000568841370659333	0.0165532978532634	0.086522595817268	ILMN_1717163
1090594	RNF146	0.266037889367784	7.35305833374534	5.97156186853195	0.000569114713928947	0.0165532978532634	0.0860130802799395	ILMN_1685679
1660044	LOC100190986	-0.397675101680828	7.93113826607674	-5.96834481679951	0.000570941886398908	0.0165879249676933	0.0826134275414532	ILMN_3246910
2640762	TAF1L	0.190549468165672	6.81489583795675	5.96757845770296	0.000571378119780017	0.0165879249676933	0.0818033637933224	ILMN_1799939
5290524	LOC729451	0.210368060816709	6.59695381212001	5.96677001154413	0.000571838714943416	0.0165879249676933	0.08094872693915	ILMN_3221473
5910154	NOP56	-0.17713299293817	7.7876067954366	-5.96656831292659	0.000571953693281739	0.0165879249676933	0.0807354904981361	ILMN_2044832
270014	GABBR1	-0.17514174138149	6.71288150116797	-5.96545041425759	0.000572591421237381	0.0165879249676933	0.0795535448471272	ILMN_2395373
4010411	RHOT1	-0.178519281474139	8.69265826563688	-5.96468741563218	0.000573027146498959	0.0165879249676933	0.0787467354647244	ILMN_1678504
3930601	PARP10	-0.238650713046463	7.02097467426248	-5.96409186268937	0.00057336750667177	0.0165879249676933	0.0781169317716017	ILMN_1710844
1010592	CD36	0.258587651112786	8.17567778529611	5.96374494211818	0.00057356587709783	0.0165879249676933	0.0777500374455489	ILMN_1784863
6510661	SS18L1	-0.244762344554816	7.20555024659114	-5.96316931540357	0.000573895192102239	0.0165879249676933	0.0771412335161861	ILMN_1676625
7000470	KHSRP	0.362024951639946	7.59479580192339	5.96280501036267	0.000574103719766905	0.0165879249676933	0.0767559080337357	ILMN_1673936
4040519	LOC728059	0.362357800044716	8.20805739376034	5.96216762318664	0.000574468763370592	0.0165879249676933	0.0760817004585972	ILMN_3289090
5810477	SERINC5	-0.22023008643418	6.54625488999272	-5.96209298400518	0.000574511527630315	0.0165879249676933	0.0760027459556145	ILMN_1789464
3780138	USP34	0.251071410277955	7.58591949548895	5.96103833689951	0.000575116165255671	0.0165952574929233	0.0748870432316817	ILMN_1739454
6400138	PRMT1	0.211944091599894	8.23907112212806	5.95976892383534	0.000575844875187805	0.0165969070531347	0.07354394217466	ILMN_1692473
2940017	SNN	0.50488852753719	7.8746021386469	5.95971689869887	0.000575874762404058	0.0165969070531347	0.073488892396667	ILMN_1788251
7380470	OSBPL9	0.208616056264537	7.90162355797723	5.95555087282285	0.000578273694754226	0.0166559014344822	0.0690794751570323	ILMN_2313851
7200215	ENTPD6	-0.291374758089701	7.12779197880116	-5.95155118169718	0.000580587380057192	0.016712370186403	0.064843904143129	ILMN_2091792
780632	PDIA3P	0.426268756420388	7.78250438659091	5.94694601797409	0.000583264158552978	0.0167624894904339	0.0599644746276713	ILMN_2075440
4390369	AVIL	-0.232446743917544	6.77250961771073	-5.9466899246671	0.000583413419399538	0.0167624894904339	0.0596930452094488	ILMN_1674265
160746	APRT	-0.18761729810368	8.70700283265569	-5.94634929060553	0.000583612020073802	0.0167624894904339	0.0593319985776812	ILMN_1722491
1850487	LOC730324	-0.235266969729262	7.33819814269909	-5.94583797051679	0.000583910278342059	0.0167624894904339	0.0587900080566612	ILMN_3238048
5360376	LAPTM5	0.553138532299119	10.2964692117388	5.9455135652729	0.000584099595751019	0.0167624894904339	0.0584461257254398	ILMN_1772359
6940164	LBH	0.332523895182132	6.97706396916714	5.93954938875957	0.000587592464649471	0.0168525080027921	0.0521213260072129	ILMN_1660794
4390450	SGK	0.244887401431388	9.65952037696711	5.93442311067589	0.000590613321921032	0.016918749821295	0.0466812393098879	ILMN_1702487
1450309	FLJ20699	-0.223932236622967	7.52817937761043	-5.93403217339177	0.000590844409467255	0.016918749821295	0.0462662244392495	ILMN_1692464
7050193	RAB40C	-0.263690115271006	8.28538712682493	-5.93381191394361	0.000590974651957837	0.016918749821295	0.0460323902265545	ILMN_1712705
3930349	SDHAF1	-0.259914676565149	7.45382635690173	-5.9331556227662	0.000591362916729179	0.0169196295697551	0.0453356123254922	ILMN_2070355
4280167	ZNF500	-0.282952761680689	6.87215854556324	-5.93079602577303	0.000592761225990443	0.0169493894244989	0.0428299691232841	ILMN_1700238
5360692	LY9	-0.213591338329727	7.11953178935554	-5.92999983139121	0.000593233889866169	0.0169526614553966	0.0419843243456981	ILMN_1731928
580706	CCR2	0.172016626105084	8.46786089822322	5.92610734205199	0.000595550763984357	0.0170085991575327	0.0378488411750419	ILMN_1774761
4590441	CYB5R3	0.383782442805101	10.1667980940888	5.92211335203458	0.000597938588706748	0.0170664944712723	0.0336033846172095	ILMN_2308582
2190475	DNM3	0.287700896119199	6.90382012670367	5.92101455292034	0.000598597389333867	0.0170749995512035	0.0324350240535978	ILMN_1680928
240008	ZNF805	-0.202436436219724	6.79926884678017	-5.92006218015815	0.000599169055419267	0.0170810103672325	0.0314222270395614	ILMN_2225348
3460672	ADRA2C	0.221390154447019	6.84988350065564	5.91888577421636	0.000599876042405362	0.0170908693285665	0.0301710128389345	ILMN_1733963
4590370	SLC2A1	0.197019114217672	7.55297087382168	5.91726187995292	0.00060085349219041	0.0171084174554313	0.0284435455689875	ILMN_1659027
2570100	ABCA7	-0.575313492093702	7.59725824101695	-5.91253394209082	0.000603709486773681	0.0171763834161146	0.0234120172431211	ILMN_1743205
2370528	HS.574671	-0.384238668481163	7.10276178527819	-5.91122778878163	0.00060450116869873	0.0171763834161146	0.0220214577243683	ILMN_1835631
7040315	STX16	-0.636586723262993	9.3618231928895	-5.91070466798806	0.000604818567080109	0.0171763834161146	0.0214644667981556	ILMN_1741942
830735	CENTA1	-0.322717228971924	9.55165197573378	-5.91060528057505	0.000604878890499786	0.0171763834161146	0.02135864021351	ILMN_2047511
670382	ARL6IP6	0.328877811346224	7.65630567559358	5.91031472428459	0.000605055282941975	0.0171763834161146	0.0210492514860849	ILMN_1797964
2710523	REM2	-0.587667847364398	7.27524860360357	-5.90964913423259	0.000605459569937254	0.0171771164840153	0.0203404778867462	ILMN_1745262
1450563	RC3H2	0.251985113936389	6.97702514288059	5.90907745126122	0.000605807058128638	0.0171771164840153	0.0197316559871501	ILMN_1710738
6590730	HIVEP2	0.239064073434406	7.19633207633905	5.90824543496576	0.000606313184668799	0.0171811729569351	0.0188455090199779	ILMN_1745447
1410600	TRIM13	0.185759034978318	7.88569547910395	5.90517496836965	0.000608185091153292	0.0172239036915902	0.0155744642453346	ILMN_2350122
4120491	DGKD	-0.31248721278823	7.65723121971777	-5.90232951667655	0.000609925594815732	0.0172628641886752	0.0125419885099172	ILMN_1765326
2030307	TUBGCP6	-0.224749726383845	6.54774624691644	-5.9015956351271	0.000610375398904397	0.0172652689792904	0.0117596921393899	ILMN_2412571
1570537	TOP1	0.23147743072995	6.96340163973806	5.90097867184665	0.000610753829810675	0.017265653218716	0.0111019705260986	ILMN_2192316
2760475	LOC731985	-0.373660859041654	10.0775500459827	-5.89840729102508	0.000612333885818767	0.017299985957374	0.00836015903863885	ILMN_1814011
2360095	TNFRSF10B	0.596895167249998	8.77807070095608	5.89639657650671	0.000613572613079496	0.0173152792143433	0.00621554749631237	ILMN_1812915
6100408	NLRC5	-0.249386227967917	7.0488285391444	-5.89634085219245	0.000613606982702993	0.0173152792143433	0.00615610456087889	ILMN_1716704
7000274	LOC644039	-0.262442775005021	12.9968075721619	-5.89441954925436	0.000614793322377407	0.0173384173986091	0.0041063296384376	ILMN_1661917
5360156	IFITM1	0.323753746860304	11.625581107678	5.89362966096339	0.000615281796267618	0.017341204723209	0.00326347793024606	ILMN_1801246
110110	HSPE1	0.365240557481244	7.32886924719127	5.89307503166543	0.000615625043530443	0.017341204723209	0.00267160894996632	ILMN_2092536
5490563	ZNF524	-0.226674851254112	7.57856000821481	-5.89216556179558	0.000616188357425002	0.0173441494245259	0.00170098348630976	ILMN_1810147
5860136	LOC728139	-0.249131033632658	9.97656378270541	-5.89139093104471	0.000616668608720054	0.0173441494245259	0.000874175257167487	ILMN_3212833
3360008	ZNF275	-0.182742148583489	7.48536132416165	-5.89113221461568	0.000616829099623378	0.0173441494245259	0.00059801402279458	ILMN_2243553
1500280	IFIT3	-0.212830897628681	9.03332260859706	-5.89048515960812	0.000617230695333265	0.0173451355078718	-9.27107349859568e-05	ILMN_1701789
3310402	PPM1A	0.612652848054336	7.91630886925781	5.88985424908264	0.000617622552763887	0.0173458469225195	-0.000766256369306717	ILMN_2410516
2570328	TRIB2	-0.344060090898355	7.38200097027301	-5.88778981077617	0.000618906719407519	0.0173716030145445	-0.00297058272843032	ILMN_1714700
6580369	DYNLRB1	0.610716178021342	8.45053159798259	5.88561577863455	0.000620262289688076	0.0173993315559626	-0.00529255731661227	ILMN_1766762
4900373	C11ORF21	-0.370233850984393	7.19704443262318	-5.88465260782492	0.000620863915846797	0.0174058904559348	-0.00632147776140179	ILMN_3235922
1770392	MGC26718	-0.276319533634043	6.56743285793659	-5.88402423940967	0.000621256766160335	0.0174065920337511	-0.00699280916015432	ILMN_1690304
7510356	DGKQ	-0.398355021246267	7.50601115076585	-5.88325330115636	0.000621739129982608	0.017409799318442	-0.0078165318079213	ILMN_1793017
7320717	GALNT4	-0.227766580790219	7.18195245247855	-5.88085321298781	0.000623243512989084	0.0174388319332527	-0.0103814678036782	ILMN_1739297
6350692	MSTO2P	-0.202804431201088	6.5163045099047	-5.88023707482828	0.000623630367266133	0.0174388319332527	-0.0110400516493687	ILMN_3238837
2710349	TNFSF4	0.234243363043967	6.66682512207588	5.87983738691927	0.000623881462777017	0.0174388319332527	-0.0114673017205318	ILMN_1746175
4780113	CALN1	0.219604541934046	7.17556022978718	5.87895688524907	0.000624435018716105	0.0174440014112764	-0.0124085990230363	ILMN_1778121
2320286	JARID2	0.446108579903925	8.6890645138502	5.8767197834883	0.000625843919559695	0.0174730453128752	-0.0148006411037498	ILMN_1764177
5310681	LOC653344	-0.270375694443108	6.79692253554827	-5.86993291880981	0.00063014002494647	0.017574301715871	-0.0220617424532303	ILMN_1693836
6330646	ZNF672	0.17768302520893	7.56710687782535	5.86958404759181	0.000630361751692436	0.017574301715871	-0.0224351613600753	ILMN_1669094
1820441	ANGEL2	-0.51438534060097	8.4690749179587	-5.86923324140525	0.000630584796262896	0.017574301715871	-0.0228106681609965	ILMN_1736340
270152	SLC7A5	0.358558214031659	7.31847323069161	5.86726972568189	0.000631834842594494	0.0175902776199464	-0.0249127475934294	ILMN_1720373
50050	AMD1	0.335652047312963	9.04171578109137	5.86716523591517	0.00063190144229886	0.0175902776199464	-0.025024625889448	ILMN_1788462
4860050	FYN	0.26136701316399	7.58493571395371	5.86558879379233	0.000632907189219636	0.0176079170578723	-0.0267127202812967	ILMN_1781207
5310463	SNORD57	0.246829258298901	6.6275997374436	5.86468128113167	0.000633486981379342	0.0176090447843796	-0.0276846620999676	ILMN_3241139
6350711	LPP	-0.365971127007278	9.35980645578253	-5.86403851298747	0.000633897993013948	0.0176090447843796	-0.0283731319247442	ILMN_1651254
3830661	HS.298873	-0.224172208293957	6.587739842737	-5.86338941176843	0.000634313357148011	0.0176090447843796	-0.0290684424666177	ILMN_1826471
3850471	CES2	-0.232960372032034	6.83050748404456	-5.86282066418354	0.000634677552835187	0.0176090447843796	-0.0296777263999877	ILMN_2362681
3140524	NARG1	0.195253223264526	6.88324331799075	5.86261666311256	0.000634808241281228	0.0176090447843796	-0.029896278023287	ILMN_1669142
3840647	WDR74	-0.47570462260675	7.14172674457086	-5.86181170222629	0.000635324214316253	0.0176130332712877	-0.0307587089989116	ILMN_2270845
5690494	HS.550111	-0.250904959941413	6.64889725629514	-5.85996178541795	0.000636511774749639	0.017635624541263	-0.032741036422987	ILMN_1880784
4730138	GPX8	-0.187818325344977	6.59134218943324	-5.85837435441524	0.000637532812169558	0.0176425514092782	-0.0344424636138818	ILMN_3242038
1570520	DHX16	-0.317809037057295	8.29254899549274	-5.85713777534325	0.000638329451272558	0.0176425514092782	-0.0357680826013773	ILMN_1716922
4390315	LOC645436	0.289460197154792	10.1458584394526	5.85712469018273	0.000638337887055952	0.0176425514092782	-0.0357821110786469	ILMN_1691611
4810162	LYZ	0.412589441434188	9.15876771058349	5.85676111862566	0.000638572325433525	0.0176425514092782	-0.0361719020932574	ILMN_2162972
3830220	UBASH3A	-0.264089889148749	7.58088629939198	-5.85667815018178	0.00063862583868507	0.0176425514092782	-0.0362608564556881	ILMN_2338348
7570553	POLM	-0.198525675555617	6.89579223437741	-5.85467516383145	0.000639919255394146	0.0176679690332656	-0.0384086381876001	ILMN_1716973
1570039	PILRB	-0.57681311324002	8.33485911979908	-5.85235728098883	0.0006414196749154	0.017691116246747	-0.0408947660491119	ILMN_1768754
940220	NOD2	-0.193643053180304	7.70603986713954	-5.85171895717781	0.000641833567838405	0.017691116246747	-0.0415795522569651	ILMN_1762594
1440554	NFATC2IP	-0.229212857069794	6.95040181135896	-5.85112554268713	0.000642218609368163	0.017691116246747	-0.0422162103522954	ILMN_1725441
6250598	CDC42BPA	0.198390053309189	6.50363736550569	5.85107259302711	0.000642252978718832	0.017691116246747	-0.0422730209317983	ILMN_1784627
1820136	AP1G1	0.458936191147908	7.31525006413564	5.84946905486055	0.000643294802682131	0.0177095054958269	-0.0439936659586246	ILMN_2399627
5550592	LOC728661	-0.342936856546954	10.1546511400329	-5.84865840004588	0.000643822207314805	0.0177105661304822	-0.0448636572383858	ILMN_3300663
1170630	ANKRA2	-0.510421360910486	7.68793183503298	-5.84825962041521	0.000644081827241719	0.0177105661304822	-0.0452916588856089	ILMN_1687351
4880376	UBE2O	0.49852221565347	7.36135108988956	5.84717587858199	0.000644787974254988	0.0177196871693779	-0.0464549259335252	ILMN_1746579
2120017	NOL8	-0.187822365483795	6.89471144833547	-5.84587744292663	0.000645635152940559	0.0177326711216518	-0.0478488531104047	ILMN_2062370
6590725	RAD23B	0.282820071945713	6.9184096347436	5.84464199148751	0.00064644239338003	0.0177445437250134	-0.0491753786145921	ILMN_1722662
2510066	STRADA	-0.25278946126099	8.29759457710471	-5.84174803319282	0.00064833772224085	0.0177862527707848	-0.0522834910173788	ILMN_2315694
4490441	LOC653663	-0.219196024346587	6.58802352803231	-5.83790713185227	0.000650862838544927	0.0178451808276139	-0.0564103951760053	ILMN_1719149
2480114	UBE2J2	0.208510940156349	6.78438543832198	5.83677302544066	0.00065161053480102	0.0178553360384416	-0.0576293370853822	ILMN_2387990
4280025	HS.545426	0.182300016608933	6.5100918056896	5.8357588985091	0.000652279944705866	0.0178633355459003	-0.0587194741321442	ILMN_1838498
4260152	TOMM40L	-0.202577865851058	6.89535535730397	-5.83497448243626	0.000652798253702995	0.017864741405653	-0.059562780049097	ILMN_2065606
3420020	SNAPC1	-0.525033851776665	7.48641123041033	-5.83453886129681	0.000653086292749397	0.017864741405653	-0.060031141828218	ILMN_2093389
50086	TCF12	0.242525429760243	6.92933285731182	5.83277008703327	0.000654257293845804	0.017886434382822	-0.0619331222811939	ILMN_2314007
6550288	KTELC1	-0.30271242295007	8.53387794562164	-5.82838324164356	0.00065717171693983	0.0179557373907295	-0.0666521952867267	ILMN_1811104
730440	RELB	-0.251696254913591	7.03705995832515	-5.82696591512197	0.00065811642734859	0.0179711735091849	-0.0681774249920455	ILMN_1811258
5960682	RBPMS2	0.68322310337484	7.33368883476783	5.82582955646441	0.000658874957844027	0.0179815107439751	-0.0694004957783898	ILMN_1808238
1430711	KLF12	0.367350814834021	7.44071041466998	5.82518316061737	0.000659306869791885	0.0179829273770383	-0.0700962953715445	ILMN_1714444
3870619	AMD1	0.453520618149937	7.59074821597959	5.82416104523028	0.00065999047847282	0.0179912035787841	-0.0711966478254276	ILMN_1667994
6370682	GRIPAP1	-0.731014428645263	9.92927803977678	-5.82155964542836	0.000661733920551581	0.0180283444572611	-0.0739978180086949	ILMN_2235745
6590082	HS.542993	-0.591628260711069	8.28501791020039	-5.81986121072447	0.000662874981001911	0.018039629231769	-0.0758271835965072	ILMN_1904980
4230224	SET	0.279237763908662	9.80397737301053	5.81974253793722	0.000662954791253217	0.018039629231769	-0.0759550196018379	ILMN_1742238
2490463	MXI1	0.280458105922072	6.67397476335668	5.8188622275444	0.000663547156532883	0.018039629231769	-0.0769033629135984	ILMN_1794074
3780408	RAB43	-0.287584307596173	7.12818226178287	-5.81752585489567	0.000664447540488643	0.018039629231769	-0.0783432181078529	ILMN_2155480
3420121	ARS2	-0.269730241352895	9.20982648881974	-5.81670736016414	0.000664999677976554	0.018039629231769	-0.0792252146750263	ILMN_2358202
2900360	KIR2DL4	0.178377842359986	7.5721839720238	5.81647910558865	0.000665153744713715	0.018039629231769	-0.0794711945244	ILMN_1739756
1400274	IL32	-0.169552264329642	7.61467916567112	-5.81645264857583	0.000665171605188426	0.018039629231769	-0.0794997065394609	ILMN_1778010
630280	PRKCSH	0.319341084049536	7.96602341877881	5.81641392483507	0.000665197747594974	0.018039629231769	-0.079541438252841	ILMN_1777794
6840066	FLJ45337	0.510523622311267	7.4297073752455	5.81486175751557	0.000666246563119045	0.0180543434047306	-0.0812143443861162	ILMN_1680388
6650433	TLN1	0.543281620736066	8.74224787672487	5.81437445424909	0.000666576220452696	0.0180543434047306	-0.0817396220425133	ILMN_1696643
3390564	CCDC52	0.189465430487188	6.65144266743132	5.81367410149438	0.00066705032394222	0.0180543434047306	-0.0824946088935015	ILMN_1742380
5260333	C13ORF18	0.237108975122171	7.6866116524801	5.81335513386084	0.000667266373959254	0.0180543434047306	-0.0828384813850755	ILMN_2196550
1260438	IKBKB	-0.208779072250043	7.52775993417905	-5.81272745203091	0.000667691757548696	0.0180555297385583	-0.0835152132602426	ILMN_1727142
7050670	SAFB2	-0.208319217930036	8.85330854004323	-5.80890827759686	0.000670286581867153	0.0181153466097654	-0.0876340057875762	ILMN_2069446
610068	LOC730358	0.179150998538215	6.84439202064331	5.80745513742403	0.000671276835757003	0.0181317543941373	-0.0892016740466914	ILMN_1882764
6940554	C16ORF56	-0.339615047178752	7.30138955529666	-5.80517824096666	0.000672831737680359	0.0181633863789205	-0.0916586075297294	ILMN_1777129
2940022	BLVRA	0.184100346919624	8.07852430687285	5.80082043935499	0.000675818945852574	0.0182336259832277	-0.0963629789840867	ILMN_1691436
70349	LOC646819	-0.702381308770489	11.3186747375289	-5.79882865104451	0.000677189224766573	0.0182601855747171	-0.0985140435598968	ILMN_3287093
3870551	TMEM69	-0.314023738343796	8.5697344652199	-5.79745262855733	0.000678137693994981	0.0182753474333283	-0.100000421377811	ILMN_3251312
270402	WWP2	-0.187492962397055	6.38735375249042	-5.79479255139204	0.000679975456369077	0.0183144442354888	-0.102874574317267	ILMN_1759173
1240386	KLHL21	-0.284870537125693	6.89075129785199	-5.7934351403094	0.000680915394518922	0.0183261678094369	-0.10434160252901	ILMN_1692785
5910338	TMEM203	-0.226796500184085	8.22454665572368	-5.79304582836413	0.000681185241358314	0.0183261678094369	-0.104762400129634	ILMN_2073012
4070608	CBLL1	0.354399315001392	8.05071814141263	5.79155268082915	0.000682221308129134	0.0183436130480653	-0.106376500227569	ILMN_2073732
3310349	LOC100127975	-0.608003823969969	8.34180600605161	-5.7899451006358	0.000683338748402366	0.018363225207635	-0.108114646807199	ILMN_3187425
1260373	MTMR14	-0.26574648021316	8.30667532689197	-5.78687817031345	0.000685476276161717	0.0184102121548246	-0.111431660976277	ILMN_1659240
1470762	AUTS2	0.297761369239573	7.35739987431677	5.78574241650291	0.000686269747842437	0.0184210682229992	-0.112660356268101	ILMN_1749081
2760452	RPS29	-0.408289851205459	8.01179333818392	-5.78458899402946	0.000687076614924684	0.0184322713424494	-0.113908348549667	ILMN_2298818
3870441	CAPN3	-0.20803547584851	6.77966889126049	-5.78342960321337	0.000687888726548995	0.0184436023832737	-0.115162983844812	ILMN_1687971
6270347	TRAK1	-0.224312816641923	6.89958312701108	-5.78101353375858	0.000689584548530215	0.0184786011268943	-0.117778131653732	ILMN_2399174
670113	TPP1	0.708073092251734	9.18720135256741	5.78010605575555	0.000690222708411195	0.018485234425661	-0.118760592207908	ILMN_1729234
5340048	UBE2E3	0.210415646986296	8.28722159524234	5.77897640245674	0.000691018030243313	0.0184872388293663	-0.119983744965698	ILMN_2390338
150343	HS.213061	0.248701962185771	8.82588205135603	5.77870161651009	0.000691211645663419	0.0184872388293663	-0.120281301162603	ILMN_1869109
6400639	MGC18216	0.224771416700994	7.56715389429421	5.77809940776165	0.000691636176892282	0.0184872388293663	-0.120933448715354	ILMN_1744023
4150309	ZNHIT1	-0.236628361077582	8.39783450914666	-5.77778180000727	0.000691860194129869	0.0184872388293663	-0.121277414639747	ILMN_1741491
840601	MEGF10	0.274935802711271	6.80182217165839	5.77553914364298	0.00069344431105898	0.0185191112484448	-0.123706585581836	ILMN_1652306
2570246	GOLGA1	-0.183216871292697	6.75084399131745	-5.77377202407046	0.000694695386711384	0.0185374614845696	-0.125621161134557	ILMN_1807152
6180228	FCRL3	-0.193463656371521	8.14141323023286	-5.77346236689408	0.000694914875929812	0.0185374614845696	-0.125956701929211	ILMN_1691693
6770037	HS.567033	0.231361429938427	6.93938530870753	5.77158478035256	0.000696247396778896	0.0185625439762072	-0.127991516396334	ILMN_1880103
3400270	RNF213	1.19094664573952	10.4649901184569	5.76938856050892	0.000697809678714725	0.0185937203974195	-0.130372265720506	ILMN_1749722
1230274	ZNF18	-0.208946068089997	7.50955563552831	-5.76792409594246	0.00069885360477689	0.0186110574782537	-0.131960147887517	ILMN_1806713
3440064	LOC729406	-0.253154267337875	7.34393898253194	-5.76677275559062	0.000699675550326654	0.018622466854954	-0.133208725921229	ILMN_3299365
2350747	ABLIM3	0.267727762629448	6.53894758284247	5.76506099932319	0.000700899577833607	0.0186445591466103	-0.135065389902873	ILMN_1656940
5080632	FBXO11	0.186286943302991	6.51413159141559	5.76419401047279	0.000701520449997455	0.0186505911546233	-0.136005928085109	ILMN_1678404
430682	NLRP12	-0.260351365045541	6.57468242886706	-5.76353906300947	0.000701989881887576	0.018652592465225	-0.136716505829065	ILMN_1739815
4830113	PLAC8	-0.271444378528496	9.59584130089417	-5.76273777579041	0.000702564680271587	0.0186564958888784	-0.137585934079222	ILMN_1653026
150241	MAN2C1	-0.260545992673829	6.82920872493573	-5.76223548761494	0.000702925261920633	0.0186564958888784	-0.138130981949517	ILMN_2111739
6330653	FLJ45244	-0.198299390274567	6.82015904472088	-5.75956855237499	0.000704843266074588	0.0186969158522689	-0.141025538762309	ILMN_1764619
2680382	LEPR	0.235721077065285	6.71887881184587	5.75833093427874	0.000705735322704455	0.0187100911352061	-0.14236912197437	ILMN_2234956
1050403	GOSR2	-0.236092881540005	6.44665133426291	-5.75762371387816	0.000706245643404374	0.018713136944471	-0.143136990111576	ILMN_1807072
4060327	CARKD	-0.318933970695924	7.12934345099337	-5.75687447751838	0.000706786732448357	0.0187169941464206	-0.143950552970819	ILMN_1783546
3830095	DFFB	-0.253147923744069	6.88150158955428	-5.75600667100573	0.000707414030857418	0.0187207586213835	-0.144892963284693	ILMN_1678962
6760154	SLC25A29	-0.232542093616434	6.67946260487162	-5.75558359899865	0.000707720076361494	0.0187207586213835	-0.145352443932625	ILMN_1697544
5560347	UPF2	0.174849519584867	7.6427411013621	5.75374559436407	0.000709051388045265	0.018745496556685	-0.147348911498069	ILMN_1796305
3440400	TMCC3	-0.229927267026628	6.94101477585092	-5.75273670404333	0.000709783342267993	0.0187543702435222	-0.148444982237953	ILMN_1685493
6760273	BCOR	-0.288682634454248	6.57182031636928	-5.75130927023621	0.000710820395384484	0.0187712910551227	-0.149996005069392	ILMN_1676241
3710544	EIF1	0.292051742322553	10.3864170299521	5.74659370156244	0.00071425839269182	0.0188422278579301	-0.15512186458022	ILMN_1803846
5960240	LOC100134634	-0.608184632531798	8.88099898733749	-5.74653280319497	0.000714302913533093	0.0188422278579301	-0.155188081773391	ILMN_3248247
5720541	LOC100128485	0.166003567930069	6.47561820935702	5.74553933324176	0.000715029645897434	0.0188508902132614	-0.156268393530382	ILMN_3256674
1990379	SLFN11	-0.271936054181684	8.15660690167512	-5.74455162018919	0.000715752986686501	0.0188509812731053	-0.157342581085886	ILMN_1752520
360292	SCARNA13	-0.182995501980259	6.61757225171673	-5.74444680610749	0.000715829794133303	0.0188509812731053	-0.157456579619224	ILMN_3235325
5900176	ZNF716	-0.186782323469964	6.7767062293256	-5.74289846211356	0.000716965490275159	0.0188703881514412	-0.159140776827924	ILMN_3301478
2640487	CUL4A	0.223082132185135	7.62624853166728	5.74197150621188	0.000717646367972108	0.0188778093782902	-0.160149224174454	ILMN_1695792
1820196	OVGP1	-0.296635670370851	6.78415449306028	-5.74000490014233	0.00071909329609948	0.0189053622507309	-0.162289115888928	ILMN_1734542
2320129	CSDA	1.02842086002928	12.2469676269908	5.73762045394486	0.000720852026417078	0.0189357076695729	-0.164884386495716	ILMN_1782788
5310195	SNRPA	-0.167806258258444	7.22051749919196	-5.73716739468027	0.000721186739291032	0.0189357076695729	-0.165377593058684	ILMN_1779399
1510291	PTTG1	0.230791467570524	7.41524340442363	5.73596552092011	0.000722075506451697	0.0189357076695729	-0.166686107719786	ILMN_2042771
110707	ANKAR	-0.17497578431417	6.49259993005989	-5.73573843403913	0.000722243571219972	0.0189357076695729	-0.166933366329906	ILMN_2112829
6020468	PPP1R14A	0.327032458614858	6.99478529066014	5.73526623149569	0.000722593183723465	0.0189357076695729	-0.167447536762189	ILMN_1761968
6200682	CAPRIN2	-0.24852284756993	6.83367578732906	-5.73519173949236	0.00072264835389237	0.0189357076695729	-0.167528652214807	ILMN_2345739
4220181	DAD1	-0.212362849622914	10.2308944421294	-5.734117300054	0.000723444627876457	0.0189445478970019	-0.168698711196272	ILMN_1731619
3060092	LAT2	-0.229829574282624	9.22418174582611	-5.73365657528	0.000723786374443281	0.0189445478970019	-0.169200487287668	ILMN_1803560
3940564	FAM131A	-0.228564748795099	6.86359010749559	-5.73182976670213	0.000725143203217468	0.0189695698208183	-0.171190358172741	ILMN_1729217
6220056	LOC642377	0.432991797147487	7.67066598406546	5.73050032178614	0.000726132412006423	0.0189764984107704	-0.172638762310165	ILMN_1737297
2510164	SNORD3A	-0.262642277532988	6.79697443159778	-5.73039605400617	0.000726210058996791	0.0189764984107704	-0.172752370412725	ILMN_3239574
4570411	USP9X	0.355205861666282	8.12248502886382	5.72971958747126	0.00072671404120725	0.01897882879512	-0.173489471673467	ILMN_1656165
3290398	SLC25A3	0.253739030696136	10.4381665110884	5.72920009776826	0.00072710133773329	0.01897882879512	-0.174055568807985	ILMN_1782890
1030053	MZF1	-0.409246533510887	7.59222277459735	-5.72777595362435	0.000728164267639886	0.0189866055124929	-0.175607676595467	ILMN_1749838
3390367	HS.552082	0.182796519292631	6.74331542884076	5.72753686288605	0.000728342886607831	0.0189866055124929	-0.175868278040726	ILMN_1894388
1580204	SFRS18	-0.59444899860403	9.31429888801127	-5.72718892240985	0.000728602912129136	0.0189866055124929	-0.176247536524548	ILMN_3224934
670072	EWSR1	-0.249692593717301	7.86802415355593	-5.72496305870963	0.00073026881919198	0.0190195439354002	-0.178674148386552	ILMN_1697735
1260672	C14ORF167	0.21285227300882	6.74581209412898	5.71965811921592	0.000734256399741136	0.0190986772289708	-0.184460317110753	ILMN_3261811
360470	C10ORF105	-0.276024943847347	7.17611153755106	-5.71942285198381	0.000734433806654792	0.0190986772289708	-0.184717017056531	ILMN_3181538
4780403	GDPD1	-0.326977780665747	7.13849155488329	-5.71929250227077	0.000734532119511282	0.0190986772289708	-0.184859244877163	ILMN_2106265
4150753	FKBP14	-0.723770874162111	10.4303914253974	-5.71834934144471	0.00073524391236209	0.0190986772289708	-0.185888421727927	ILMN_2150294
6220220	PDCD7	-0.306919474732742	13.1182080416028	-5.71824182295038	0.000735325104308368	0.0190986772289708	-0.186005753755075	ILMN_2148290
510184	LOC646434	-0.237263300901	6.69366174840035	-5.71690398944166	0.000736336199965778	0.0191061633525629	-0.187465830095497	ILMN_1660227
5340338	E2F2	0.53824602908131	8.87259620158278	5.71679213163113	0.000736420809227538	0.0191061633525629	-0.187587920075226	ILMN_1777233
3370128	TNFSF15	-0.553878858080327	7.60101031249386	-5.71588228330105	0.000737109422489591	0.0191135502468356	-0.188581061395772	ILMN_2106380
6020706	PLGLB1	-0.233131534064028	6.73974941752595	-5.71531225990503	0.000737541208023201	0.0191142730488948	-0.18920332697869	ILMN_2094416
840689	MS4A14	-0.232468436010356	6.74670459767546	-5.71394374585398	0.000738578994896518	0.0191306917216683	-0.190697449235598	ILMN_1726189
7200402	AP3S1	0.198964344914339	7.59585032169539	5.71300785673924	0.000739289648663139	0.0191386236562832	-0.191719388752311	ILMN_2311761
1990047	C9ORF119	0.239337009156655	7.27080818859108	5.71200033184094	0.000740055552517849	0.0191447306870191	-0.192819687182611	ILMN_1811555
4150685	LOC100134711	-0.17458384331456	6.61204671715248	-5.71163346240429	0.00074033466088889	0.0191447306870191	-0.193220373362493	ILMN_3237806
6220746	GLIPR1	0.187360255646729	9.26747341639227	5.71043902481308	0.000741244185330036	0.019157781858205	-0.194525040140046	ILMN_1769245
7040431	PRDM8	-0.280175877433226	7.48065002918775	-5.70676696773939	0.000744048166340642	0.019219755117761	-0.198537221533964	ILMN_1802082
4220278	TROVE2	0.412846203707781	6.93403655700932	5.70576160092322	0.000744817930021197	0.0192291428818293	-0.199636038679674	ILMN_2272074
940747	CAMK1G	0.189593486012312	6.99519671723867	5.70269832966899	0.000747168831274112	0.019279318758116	-0.202984915696328	ILMN_1804339
1470706	C8ORF55	-0.184840316669911	7.4667686019004	-5.70194300071928	0.000747749780874978	0.0192823693496371	-0.203810869571293	ILMN_1777740
1230438	DCAF15	-0.254262715484349	7.12055065253488	-5.70148540042226	0.000748101982670871	0.0192823693496371	-0.204311295273767	ILMN_2192620
3930484	ZNF93	-0.315857150159606	6.94698977163084	-5.69994455425809	0.000749289291780565	0.0193024589847206	-0.205996559595298	ILMN_1679083
6370484	POLR1D	0.238753386985893	10.4340219819613	5.69877872301477	0.000750189030425218	0.0193151226805292	-0.207271880604959	ILMN_1767422
6510608	BTBD11	0.216434479264258	7.6202953655919	5.696295235299	0.00075210970894166	0.0193540444569038	-0.209989239922281	ILMN_1705066
1410538	CYP2R1	-0.276351345103873	6.78725350753663	-5.69420576591542	0.000753729919782363	0.0193795888071147	-0.212276143802432	ILMN_2119774
3140537	LRRC28	0.190838897054445	7.18180161078748	5.69371165313665	0.000754113633510928	0.0193795888071147	-0.212817034669452	ILMN_1794968
7610053	DDX60	0.165132062132637	7.1204546204752	5.69343196292814	0.000754330929626299	0.0193795888071147	-0.213123218526258	ILMN_1795181
2100400	TNFAIP2	-0.281069283685035	7.39705988950719	-5.69261626881583	0.000754965056130389	0.0193853561319904	-0.21401624171964	ILMN_1727689
2970494	PATL2	-0.44946825767396	7.27456125738523	-5.69152152483103	0.00075581705464701	0.0193967085016597	-0.215214915403558	ILMN_3306672
630424	LOC648729	-0.562426546939144	12.6125333993676	-5.68977099179563	0.00075718166339248	0.0194211966703102	-0.217131983931377	ILMN_3246850
2570523	ARL2BP	0.210891510245565	8.35603647828841	5.68861782274118	0.000758082108039894	0.0194337592626067	-0.218395092986349	ILMN_1755391
6350736	TRMT2B	0.199235484963027	6.70550733817465	5.68628509488975	0.000759907265104344	0.0194700008156648	-0.220950785709694	ILMN_1779663
2120563	LOC441711	0.221422396819932	6.49076933239846	5.68386452551076	0.000761806344233401	0.0195026306952815	-0.223603521169974	ILMN_3219695
2070138	ERGIC1	-0.311517712442998	6.79000505539927	-5.68361166681437	0.000762005032554476	0.0195026306952815	-0.223880679831471	ILMN_1651499
20022	SRF	0.328123086789138	8.56630401588763	5.68234896048354	0.000762998094147288	0.0195174912482876	-0.225264867440067	ILMN_1803398
2230424	RBM25	-0.489837517098424	8.88327842904729	-5.68028567220014	0.000764623891500878	0.0195376643992536	-0.227527139159822	ILMN_1768117
6550253	SEC31B	-0.241559335292103	6.60816806212295	-5.67942810726952	0.000765300760668693	0.0195376643992536	-0.228467583035701	ILMN_1733050
630240	RASSF6	-0.208316303585817	6.72621627067714	-5.67940629131647	0.000765317988558688	0.0195376643992536	-0.228491508724622	ILMN_2352245
3940133	FAM46A	-0.38650412907035	8.88516346684236	-5.67925413823419	0.000765438154728486	0.0195376643992536	-0.228658377793072	ILMN_1740466
6370435	ETS1	0.274173308601911	10.1233879395938	5.67837345078358	0.00076613411097138	0.0195421455141462	-0.229624307544824	ILMN_2122103
2640482	LOC653468	-0.232556724917626	6.6203116710936	-5.67798713296237	0.000766439618668624	0.0195421455141462	-0.2300480516026	ILMN_1687273
1660010	TRIM5	0.307844789541449	7.47320954853883	5.67706060540208	0.000767172889791106	0.0195503083810364	-0.231064425809057	ILMN_1704972
5720192	FANCE	-0.164937820278185	7.00593755047034	-5.67373280439429	0.000769813045498264	0.0195954993268691	-0.234715920273387	ILMN_2043452
1580278	PMS2L1	-0.213157967591682	6.53482472932826	-5.67348449466993	0.000770010452076235	0.0195954993268691	-0.234988445187829	ILMN_1791144
1010224	SENP7	0.330382619031553	6.89883264218015	5.67326063992954	0.000770188465396878	0.0195954993268691	-0.235234137674535	ILMN_1778294
3780168	COL8A2	0.180988251789658	7.15318005779472	5.66875519080359	0.000773781075336004	0.0196763255390251	-0.240180601652972	ILMN_1674050
4060575	OSTM1	-0.250780039949179	7.43393383796195	-5.66379463405875	0.000777758260341315	0.0197668389656993	-0.245630014790232	ILMN_1720303
6560523	DYRK2	-0.219542885664103	7.11034586046674	-5.66263465954549	0.000778691575665521	0.0197799363581425	-0.246904801450523	ILMN_1794588
6510156	SNORA12	-0.752808478878011	7.9305764018807	-5.66129119846588	0.000779774088699523	0.0197968075104761	-0.248381471908799	ILMN_3238435
2320463	MGC52000	-0.424378556300009	7.45953014958825	-5.6604480938925	0.000780454291034003	0.0198034522330306	-0.249308302985485	ILMN_1761068
6980463	LOC730281	-0.220456027799661	6.81582973301812	-5.6597635170148	0.000781007083686599	0.0198068586394968	-0.250060936821655	ILMN_3222462
1690446	PNPLA6	-0.317597177245731	8.21908779636761	-5.6587231268984	0.000781848031774443	0.0198175652960161	-0.251204882950273	ILMN_1799614
3190458	WDR89	0.224775374072766	6.9524727180793	5.65814194643127	0.000782318240805644	0.0198188683670479	-0.251843977831205	ILMN_1741134
1500504	AKR1A1	-0.289478763061625	8.35615596438152	-5.65616937177597	0.000783916527030734	0.0198487329099387	-0.254013472599744	ILMN_1728047
7200044	SH3BGRL2	0.715803562611341	8.01889734303381	5.65483568631939	0.000784999218112635	0.0198612466667808	-0.255480608254186	ILMN_1762764
620750	CALD1	0.26162826848159	6.60403275832101	5.65452688434174	0.000785250142923038	0.0198612466667808	-0.255820344968567	ILMN_1730487
3940537	HS.552957	0.167466633645584	6.67617431172948	5.64996400908233	0.000788968286825037	0.0199446294003319	-0.26084187569382	ILMN_1882560
7150386	TYSND1	-0.197863595411973	6.49472241458545	-5.64926812643144	0.000789537066641185	0.0199446598496243	-0.261607964961648	ILMN_2325185
610750	MCL1	-0.377891136384614	10.7841933201754	-5.64787417197079	0.000790677794144112	0.0199446598496243	-0.263142758332301	ILMN_1803988
70168	MED29	0.354842061105555	7.79844591228212	5.64784657139078	0.00079070039936307	0.0199446598496243	-0.263173150309992	ILMN_1728360
780079	LOC654053	-0.233806212792891	6.83042004270534	-5.64717076095536	0.000791254121889672	0.0199446598496243	-0.263917342580536	ILMN_1676480
7200240	ARHGAP4	-0.480852495365607	9.15990740882455	-5.64685720293997	0.000791511181502723	0.0199446598496243	-0.264262649759132	ILMN_1770824
4780224	STMN3	-0.483986145905506	9.40448450724809	-5.64603099960168	0.000792188962474347	0.0199446598496243	-0.26517257613734	ILMN_3244117
7040307	UQCC	-0.324042215477522	7.53855150960788	-5.64529946064313	0.000792789626243194	0.0199446598496243	-0.265978325500384	ILMN_1745152
2510288	ZNF14	0.181069738241663	7.20487274489793	5.64520225763118	0.000792869477547078	0.0199446598496243	-0.266085394862923	ILMN_2173909
3520372	CES2	0.196670684726816	7.89645626288833	5.64502196362971	0.000793017611061584	0.0199446598496243	-0.266283992678977	ILMN_1696675
70674	TM9SF4	0.213040357770406	7.98795377203973	5.64481940818568	0.000793184071952179	0.0199446598496243	-0.266507117419531	ILMN_1674421
7210184	LOC727762	-0.184036096573038	6.69812583538515	-5.64424120180608	0.000793659459128881	0.0199460151802209	-0.267144071817438	ILMN_1668027
4890437	ZBED5	-0.365751435128224	8.83993923373481	-5.64365570299173	0.000794141166368264	0.0199475278216801	-0.26778910752184	ILMN_2093500
4900332	FOXJ2	0.431785498705377	8.68175528875127	5.64302298449897	0.00079466208990192	0.0199498154102602	-0.268486218701393	ILMN_1731648
3370066	APOL2	-0.236468713556224	6.80758886563621	-5.6424101076711	0.000795167041616829	0.0199498154102602	-0.269161522612738	ILMN_2325337
4230273	LOC729660	-0.176850989033359	6.60088096856309	-5.6417152722944	0.000795739952956506	0.0199498154102602	-0.269927197233677	ILMN_3304821
5360379	RAB2A	0.247974205982457	7.6744437238149	5.64149883384672	0.000795918506742412	0.0199498154102602	-0.27016571570255	ILMN_1652394
7510470	CREB1	-0.593556235843339	10.3942830714985	-5.64020724514872	0.000796984951092251	0.0199659707996499	-0.271589203211426	ILMN_2334242
4120053	PFKFB3	0.38989855837407	8.72251762430764	5.63593179820357	0.000800526524970224	0.0200440829318338	-0.276302940109199	ILMN_2186061
4860064	DDX19B	0.170399689764575	7.65326321711904	5.63490519667874	0.000801379527587858	0.0200548299228134	-0.277435165144067	ILMN_2381841
3460246	MIR1976	0.190344626437785	6.82965530725232	5.63411454255527	0.000802037173839745	0.0200606792693543	-0.27830726815172	ILMN_3308188
3440491	GALC	-0.215193569332875	8.04794180346481	-5.63129266481851	0.000804389261643082	0.0200935120017528	-0.281420558465024	ILMN_1799744
6280731	CHRNA5	-0.799216697148165	8.74935969256314	-5.63079003014641	0.000804809025045691	0.0200935120017528	-0.28197521746107	ILMN_2110751
2760719	LOC100130919	0.172877776075393	8.55804974587174	5.63038024266548	0.000805151430407426	0.0200935120017528	-0.282427445626087	ILMN_3176090
240424	CABIN1	-0.264548762842433	7.60450343427088	-5.63024110253296	0.000805267728476019	0.0200935120017528	-0.282581001542928	ILMN_1814044
5670241	STAU1	0.258745405836399	7.93524665015332	5.62999573303682	0.000805472862399363	0.0200935120017528	-0.282851799495651	ILMN_1656136
1580746	LOC730246	0.227251744075396	10.6288171509054	5.628708152762	0.000806550263240812	0.0201097882546601	-0.284272955096606	ILMN_3305949
6840246	CTSA	0.629141999373395	8.20574872713854	5.62777929980063	0.000807328493585531	0.0201185920494724	-0.285298313628287	ILMN_1719286
5550463	FARSLB	-0.253816715084719	13.2257175902715	-5.62694867429607	0.000808025135545217	0.02012080547874	-0.286215342127516	ILMN_1765696
7100717	RPS15A	-0.530635713669487	9.9038281338173	-5.62622062827672	0.000808636296826303	0.02012080547874	-0.287019200658372	ILMN_2255310
2680201	HS.576825	-0.222480085659876	6.68401534263663	-5.62574092481339	0.000809039268120126	0.02012080547874	-0.28754889720135	ILMN_1831563
2850091	SAFB2	-0.209536453086044	8.58555447552851	-5.62548756313063	0.000809252193227108	0.02012080547874	-0.28782867648088	ILMN_1705679
7040280	CLINT1	0.283528179608968	8.39606674295307	5.6235368527247	0.000810893667872621	0.02012080547874	-0.289983087360737	ILMN_1745076
520184	HPCAL1	0.320672928158714	9.95260639022643	5.62298294116404	0.000811360448543665	0.02012080547874	-0.290594938276447	ILMN_1764850
5130605	MTO1	-0.223686948770981	7.82463993234748	-5.62250065964166	0.000811767111109591	0.02012080547874	-0.2911277018723	ILMN_2380740
5900445	ARFGAP1	-0.27694182549128	6.91499936254977	-5.62246590104017	0.000811796428558136	0.02012080547874	-0.291166100044337	ILMN_1675709
6560373	RAB24	-0.461312339906831	10.1587320592397	-5.62223185744398	0.000811993865487996	0.02012080547874	-0.291424654765377	ILMN_1677843
4880224	LBR	0.223206046024906	6.99432051839158	5.62219487564427	0.000812025067886314	0.02012080547874	-0.291465510334736	ILMN_1810418
3310093	PIGX	-0.203006827279661	7.50740681736027	-5.62182814675696	0.000812334558022352	0.02012080547874	-0.291870663783866	ILMN_1769508
2850180	NUDT16L1	-0.185390673424162	7.66912333206495	-5.62160910086283	0.00081251947826368	0.02012080547874	-0.292112669586896	ILMN_1735415
1110767	C10ORF47	0.181507047833676	6.64287488842039	5.61869373375734	0.000814985136781315	0.020171308382794	-0.295334263752529	ILMN_2128639
380327	LOC730820	0.363637842631242	9.32544376269784	5.61483608154464	0.00081826058498337	0.0202380853924801	-0.299598963522126	ILMN_1719344
3870010	SNRNP70	-0.867087528249482	9.50914706344188	-5.61450961135495	0.000818538457857846	0.0202380853924801	-0.299959978265523	ILMN_1732053
1050138	LOC729519	0.236379222353159	6.83356915751098	5.61266992200011	0.000820106268724687	0.0202507573200741	-0.301994610715437	ILMN_3223953
2510424	LOC727759	-0.193683677442056	6.57173055400244	-5.6126531036663	0.000820120617024858	0.0202507573200741	-0.302013213412579	ILMN_1805187
5390603	UPF2	-0.400172362695751	8.50025349362869	-5.61224723036798	0.000820466966571858	0.0202507573200741	-0.302462160490096	ILMN_1739283
150092	RBM33	-0.753284327584127	8.52100285370877	-5.61190084115599	0.000820762684950282	0.0202507573200741	-0.30284532906558	ILMN_1747968
1170072	ZSWIM4	-0.3180417455025	7.12287504516483	-5.60965504960228	0.000822682846082571	0.0202700540410026	-0.305329988372225	ILMN_2150654
1510280	HS.145444	-0.189634020060108	6.5719320571528	-5.60964613783525	0.000822690475668612	0.0202700540410026	-0.30533984943545	ILMN_1820295
5490689	PVALB	0.358936238921653	7.0625491012099	5.60948343580612	0.000822829782827928	0.0202700540410026	-0.305519884727054	ILMN_2069224
360053	MPPE1	-0.454060040573583	8.47860332574696	-5.60787786241967	0.00082420590515038	0.0202933902442411	-0.307296706502969	ILMN_1776515
10474	NFATC3	0.184727852674331	6.96634472316794	5.60726033132416	0.000824735869755005	0.0202958791286615	-0.307980199671142	ILMN_2360028
630201	MLL3	0.298681226498293	6.67643393228339	5.60361352598986	0.000827873325978534	0.0203426048082612	-0.312017640473797	ILMN_1736165
2760390	NCOA3	0.211602348736519	8.64519305688174	5.60357062200526	0.000827910316818984	0.0203426048082612	-0.312065151401735	ILMN_1708805
6290091	SNORD104	-0.297069566028987	6.98118018329076	-5.60355452146066	0.000827924198818989	0.0203426048082612	-0.312082980857509	ILMN_3248218
6280470	LOC728519	0.306844391552197	7.49835421352506	5.60003195262016	0.000830967641820187	0.020406788642375	-0.31598469210943	ILMN_1679620
1740458	C7ORF41	0.599279364369864	9.06108458312756	5.59769908849609	0.000832990076162194	0.0204458451111118	-0.318569613996298	ILMN_1672605
4610471	HIST2H4B	0.290922894771493	6.87102136422767	5.59714585583865	0.000833470497256173	0.0204470317997169	-0.319182734448872	ILMN_3238233
50129	FHOD1	-0.257517713494464	7.27061360308796	-5.59532519379979	0.000835053726223873	0.0204752577648147	-0.321200790146626	ILMN_1651776
1450441	ERBB2IP	0.259762681709982	6.77182760812401	5.59422571826668	0.00083601144530011	0.0204881251299519	-0.322419696495434	ILMN_1805024
430019	LOC391045	0.324295268943936	6.82166993340346	5.59313930096584	0.000836958994857221	0.020499776783065	-0.323624294237363	ILMN_1806015
5810709	LOC644330	0.574530639926623	7.50528557403694	5.59268765426664	0.000837353264198478	0.020499776783065	-0.324125120221649	ILMN_1686388
4880168	PTTG1IP	-0.382105183742458	9.86526206396971	-5.59193027898707	0.000838014887898743	0.0205053663598926	-0.324965030038278	ILMN_2128750
3850731	DMWD	-0.303222882914275	6.66658388381876	-5.58926123765773	0.000840351152503049	0.0205413479658609	-0.327925576112293	ILMN_1714352
2710129	D2HGDH	-0.56848202680238	7.9055820051837	-5.58925853629772	0.000840353520738472	0.0205413479658609	-0.327928573017868	ILMN_2206272
60554	PLXNC1	0.389173783413788	7.36655474450194	5.58823843571018	0.000841248358279083	0.0205526050897476	-0.329060352837136	ILMN_2117623
2450152	MST4	0.308092819058391	7.94995096848153	5.58698257997084	0.000842351463213083	0.0205689361680251	-0.33045390040836	ILMN_2328776
5080348	WDFY2	-0.268437732692932	7.34953930102283	-5.58425884128587	0.000844749466428683	0.020616853532648	-0.333477037269595	ILMN_1802292
150400	LBA1	0.411286991539278	8.07796991525968	5.58054654666258	0.000848030088034033	0.0206862514721828	-0.33759908699131	ILMN_1750321
6900437	FLJ40722	-0.865315211876173	8.63931931037046	-5.57850452937636	0.000849840719252852	0.0207197384632678	-0.339867330710524	ILMN_1778202
5050148	CDRT4	-0.265074312364493	6.69491015617345	-5.57792040093986	0.000850359452404441	0.0207208772666287	-0.340516281027707	ILMN_1691418
4280725	RNF14	0.259100919624041	7.91251568853557	5.57707395599006	0.000851111762293713	0.0207208772666287	-0.341456743508292	ILMN_1714461
4760300	ZMYND8	0.173009482041087	6.96283940718074	5.57697359609216	0.000851201010213344	0.0207208772666287	-0.341568257461571	ILMN_2386179
4290037	NOV	0.266098744531757	7.34876672788846	5.57475541643984	0.000853176260613128	0.0207582828694062	-0.344033331624401	ILMN_1787186
2120279	CREBZF	-0.233614182005655	6.78073250003454	-5.57391909131627	0.000853922321836927	0.0207657584975791	-0.344962925137777	ILMN_1784847
7050358	LOC644634	-0.278214446564437	7.04366020392692	-5.57104553199834	0.000856491297232827	0.0208175334663323	-0.34815770504871	ILMN_1763882
5090050	NDUFA12	-0.271750177182951	8.95241179572874	-5.57037861925396	0.000857088753444566	0.0208213609236433	-0.348899336143256	ILMN_1737738
4150291	LOC643466	-0.180286665437279	6.51035454403466	-5.56840282272051	0.00085886151127456	0.02085372154851	-0.351096863980538	ILMN_1702519
4010736	QRFPR	-0.858974274459831	9.36730071580691	-5.56683218037942	0.000860273670869677	0.0208587595863207	-0.352844165146078	ILMN_3241626
270403	TTC14	-0.434672227161868	7.62252764154003	-5.5668130076677	0.000860290925003775	0.0208587595863207	-0.352865496482896	ILMN_2390472
450193	MOSPD2	-0.183338565728252	7.99569477738271	-5.56670145125903	0.000860391325835177	0.0208587595863207	-0.352989613885624	ILMN_1766094
1580608	SEMA3E	-0.605989623074166	9.34311477873914	-5.56541620920359	0.000861548988559128	0.0208761304585682	-0.354419698711261	ILMN_2154322
3800603	WWP2	0.18704361590216	7.27810274239363	5.56017127380008	0.000866291350471335	0.0209802996818603	-0.360258154788102	ILMN_1659703
5900497	PLXDC2	0.28049742855006	8.04441730087033	5.55740179920915	0.000868807204969951	0.0210304671922215	-0.363342602266372	ILMN_1753312
5690411	MAFF	-0.347825753972035	7.11894731543755	-5.55606665749383	0.000870022991942614	0.0210491298812374	-0.364829979459164	ILMN_2322375
2350438	SNRNP48	-0.170289608317966	6.53332848165475	-5.55519579004155	0.00087081703188429	0.0210575750638019	-0.365800281512643	ILMN_1754304
3520246	CXCL14	-0.199676760438348	6.61311738797896	-5.55299714117904	0.000872825319310401	0.0210953588282564	-0.368250449361465	ILMN_1748323
4210537	MBNL3	0.238353705510304	6.38640234907123	5.55243468086435	0.000873339911437423	0.0210970212501037	-0.368877363935964	ILMN_1765184
540025	IL4R	-0.189846431682062	6.52786275535854	-5.55026975522493	0.000875323754336455	0.0211294993867021	-0.371290795848962	ILMN_1691881
2600634	MARCH8	0.325695686874178	7.59455065167224	5.54999337519803	0.000875577378807826	0.0211294993867021	-0.371598948832409	ILMN_2341626
1990328	LOC728732	0.279559087928519	8.34507923771757	5.54907682738066	0.000876419050655004	0.0211390309552226	-0.372620941804101	ILMN_3297996
7160711	MAP2K3	0.737495109304231	7.61329953225521	5.54812177564291	0.000877297042001521	0.021149428384431	-0.373685995607347	ILMN_1801175
5080192	SERPINE2	0.198886306203641	7.06507692738775	5.54601164106828	0.000879240399511602	0.0211772948417487	-0.376039634033583	ILMN_1655595
7200519	FLJ46309	-0.677319872672972	11.568388696852	-5.5458949824014	0.000879347978024136	0.0211772948417487	-0.376169773286379	ILMN_2194852
7380139	SERINC3	0.315590936867769	8.54756856718873	5.54304648910146	0.000881979323450096	0.0212216560989501	-0.379348027801459	ILMN_1815656
4290288	COLQ	-0.159933985912041	6.69595502308405	-5.54293025565836	0.000882086882628633	0.0212216560989501	-0.379477741763968	ILMN_2329114
6940634	RUNDC3A	0.269921683188464	7.17795969319639	5.54092093002269	0.000883948572856632	0.0212556393868366	-0.381720409061874	ILMN_1756715
6760450	CAPS	-0.256146043143179	7.08589006380878	-5.53806840223786	0.00088659904893506	0.0213085458571629	-0.384905186821272	ILMN_1757660
240333	ETS1	0.327977526741903	10.5189482932801	5.53669733869268	0.000887876152536487	0.0213224490375219	-0.386436358414359	ILMN_1687538
5810296	GP1BA	0.207918374290743	6.93496703367415	5.53648012025585	0.000888078673223501	0.0213224490375219	-0.38667896745067	ILMN_1753575
1340114	TTF1	0.237090398151923	7.06630050770743	5.53546678917698	0.000889024120451278	0.0213343247728782	-0.387810835363871	ILMN_1713129
4180402	LOC644914	-0.357556111594436	9.47747249432713	-5.53332987322466	0.000891021567881997	0.0213714210121033	-0.390198201976376	ILMN_3282587
6520280	ZSCAN18	-0.340480628435974	7.83703117159587	-5.530266613908	0.000893893643186155	0.0214294472525321	-0.393621616775717	ILMN_1654946
110195	LOC646197	0.27795904351344	6.91570810610165	5.52717288919223	0.000896804774937837	0.0214883505642447	-0.397080437222113	ILMN_1776047
3850228	ZRANB2	-0.622283277315295	9.20074233731265	-5.52594424196285	0.000897963841501559	0.0215052342466489	-0.398454458028818	ILMN_1703015
3520424	SLC5A8	-0.467001244450297	7.10927953052017	-5.52473941161559	0.000899102063978355	0.0215216019087748	-0.399802053124765	ILMN_1811221
4070193	HS.291319	0.201258836049294	7.67890270803668	5.52174946529535	0.000901933677342787	0.0215784668417051	-0.403147184143659	ILMN_1905548
5700669	WDR55	-0.240541226800347	6.89965385283798	-5.52118106795573	0.000902473100338833	0.0215802113918769	-0.403783247470082	ILMN_1678957
870324	ARHGEF1	-0.2873203992744	7.37193577746209	-5.52071188807964	0.000902918634826962	0.0215802113918769	-0.404308316545247	ILMN_1772370
6650278	KCNK6	-0.330930063246945	7.44692330500416	-5.51895695489187	0.000904587301971824	0.0216091796523032	-0.406272577878978	ILMN_1701173
4730703	CYTH1	-0.476204564593471	8.74940847437082	-5.51445805676376	0.000908880794647474	0.0217007900328468	-0.411310113063585	ILMN_2403852
2320709	LOC729236	0.365630821708773	11.630614452187	5.51385303921929	0.00090945992204094	0.0217036671158565	-0.411987787781786	ILMN_3304130
1770520	CYC1	-0.173052127144568	8.56821916774192	-5.51325672567266	0.000910031120930573	0.0217055788437228	-0.412655764412617	ILMN_1815115
4210113	CMTM2	0.201666808267762	10.6413606492184	5.51281200980611	0.000910457367554671	0.0217055788437228	-0.413153957910883	ILMN_1799030
6860280	FAM13AOS	-0.35619939744084	6.92544641508689	-5.51123200801484	0.000911973554277155	0.0217307776984178	-0.414924185467412	ILMN_3245879
5900682	SUMO3	0.184178071750217	9.19132290004695	5.50984624222987	0.000913305669881409	0.0217515672953185	-0.416477085518546	ILMN_1725642
1030348	CDKN1B	-0.201359038986406	8.85217831434376	-5.50748376748134	0.000915581690786735	0.0217757887014118	-0.419125126311575	ILMN_2196347
780600	HCP5	-0.245499533033421	10.5285956656528	-5.50747705316634	0.000915588168408222	0.0217757887014118	-0.419132653362093	ILMN_1803945
1340039	TFPI	0.19082774061055	6.46413145262853	5.50735789321824	0.000915703136229942	0.0217757887014118	-0.419266238120931	ILMN_1662619
2470215	NDST1	0.193502114157182	6.90324774832527	5.50643579066236	0.000916593343516009	0.0217860104446048	-0.420300033705862	ILMN_1807283
2680047	MAP2K4	0.320880406853999	7.92386210140221	5.50409432601517	0.000918858160650147	0.0218288778797424	-0.422925663240269	ILMN_2100689
6370672	C3ORF63	0.181205998992312	6.9502873548136	5.50255091923201	0.000920354459099712	0.0218534541234198	-0.424656809850835	ILMN_1661409
1980202	CAPRIN2	-0.360792865987868	7.14971115122719	-5.50204399220402	0.00092084650661753	0.0218541721327289	-0.425225473778438	ILMN_1681118
5270520	FAIM3	-0.317026764932345	9.77139247602754	-5.50079445298405	0.000922060623030549	0.0218720174755261	-0.426627347109671	ILMN_1775542
460243	UNC93B1	-0.204653383944826	6.70383017049256	-5.49935793674941	0.000923458623784327	0.0218942046359448	-0.428239268336764	ILMN_1654812
2680092	CD163	0.489487091541956	7.4334986625558	5.49801445608268	0.000924768224227325	0.0219142747496794	-0.429747061228086	ILMN_2379599
1470184	CLSTN1	0.285507418788893	8.42914203052973	5.49684015132367	0.000925914612705791	0.0219225080870051	-0.431065199051453	ILMN_2415179
4810181	ZBTB42	-0.211484423070531	6.89719280213153	-5.49670958694472	0.000926042171162505	0.0219225080870051	-0.43121176762004	ILMN_3239445
[truncated: 1,144 more rows]

## Sheet: c2
ProbeID	TargetID	logFC	AveExpr	t	P.Value	adj.P.Val	B	ilmnid
3390397	LOC100132727	-1.4755357687002	10.3006721181743	-46.9197876325989	4.50029778946886e-09	0.000212967592291035	9.42080344745156	ILMN_3243175
2060110	TDP1	-1.40688522700763	9.4059160822192	-31.6248691808393	5.01115805101553e-08	0.000807061700986015	8.38789454181883	ILMN_2285713
1770273	ANKRD30B	-1.23479136025622	10.1074684583919	-30.263027284149	6.55398989318826e-08	0.000807061700986015	8.24034697785237	ILMN_1730678
6840435	LILRB1	-1.3821567429826	11.4497488053819	-29.3605071951439	7.88224823402751e-08	0.000807061700986015	8.13495831929898	ILMN_2316974
6560601	ZMAT3	-1.42971338661051	11.1323653452697	-28.3814863286794	9.69140256515583e-08	0.000807061700986015	8.01313761143179	ILMN_2361104
4670327	FBXO7	0.986902802432306	8.21168682849847	26.9841033993179	1.31797646309755e-07	0.000807061700986015	7.82442488834148	ILMN_1715963
240576	C5ORF28	-1.64876101955832	9.68698304052962	-26.2536653563143	1.55754094945363e-07	0.000807061700986015	7.71819157707691	ILMN_2150465
2510411	SLC44A4	-1.2336027243201	11.9879406569867	-25.8402462854535	1.7154470608794e-07	0.000807061700986015	7.65557944642216	ILMN_2274775
1580608	SEMA3E	-1.25652283419128	9.06892309177743	-25.4101876797542	1.89980773615215e-07	0.000807061700986015	7.58845036026037	ILMN_2154322
5860347	AKR1D1	-1.13806782694591	12.2467040834014	-25.3889749719812	1.90948129149701e-07	0.000807061700986015	7.58508514217661	ILMN_2157277
2350543	EID2B	-1.62417672596783	10.6280663484495	-24.9263617789268	2.1353807738173e-07	0.000807061700986015	7.51039627230545	ILMN_2051900
7100408	LOC731789	-0.84881748804243	7.09473133345968	-24.9253538429852	2.13590579592594e-07	0.000807061700986015	7.51023078892932	ILMN_3233239
6420010	RPL7L1	-1.39490383420488	11.587251328809	-24.7729194011087	2.21706191763375e-07	0.000807061700986015	7.48506370366839	ILMN_2220320
840551	CEP27	-1.3509384699133	8.28247427207809	-23.4811576742233	3.06965332281244e-07	0.000862319384572472	7.260092033166	ILMN_1738482
4260112	LOC100133177	-1.29088670496861	12.201842824588	-23.4678628753802	3.08022913734056e-07	0.000862319384572472	7.25766284620693	ILMN_3294235
4610414	SYAP1	-1.71020369664451	8.52598145793096	-23.2152014536643	3.28949194632812e-07	0.000862319384572472	7.21103507791254	ILMN_2089175
3870386	GPR1	-1.72807398313583	8.2795165506817	-23.0643992572521	3.42225231372028e-07	0.000862319384572472	7.18278108641633	ILMN_2107004
1010296	LRAP	-1.48102346581302	11.3231362421492	-23.0524573759732	3.43302881236442e-07	0.000862319384572472	7.1805299604798	ILMN_2123312
830356	SLC4A5	-1.36692245154119	8.26674189331103	-22.8902428827392	3.58338818300934e-07	0.000862319384572472	7.14974995436963	ILMN_2273224
1340358	CREB1	-1.50400402311645	12.1504372613891	-22.5026182579074	3.97473275399349e-07	0.000862319384572472	7.07465152921913	ILMN_2334243
3400521	LOC653086	-1.54064463959768	10.257648377395	-22.4953762416373	3.98250326816035e-07	0.000862319384572472	7.07322733483811	ILMN_1814039
7510470	CREB1	-1.52176149442818	9.87393297046428	-22.4709536575789	4.00883850571485e-07	0.000862319384572472	7.06841866962732	ILMN_2334242
580553	LOC400446	-1.43396515991883	8.59959367717886	-21.7725667842534	4.85497710039092e-07	0.000998922092703475	6.9270420668105	ILMN_3287996
240364	MBD4	-1.45540067315472	8.9579259328769	-21.5958098894821	5.10094087832487e-07	0.00100579927160403	6.89004058412208	ILMN_2055310
2320382	LOC100130445	-1.49522088707054	11.5165997325343	-21.2752402492665	5.58493169201518e-07	0.00102475946347139	6.82162730433418	ILMN_3232282
5360390	C8ORF37	-1.42099186065432	11.2587800969605	-21.2469242517993	5.63018955904236e-07	0.00102475946347139	6.81550197978417	ILMN_2091084
780170	LOC100128505	-1.51637958461265	12.3749412417896	-21.1105852822808	5.85415362064658e-07	0.00102605967329577	6.78581895798202	ILMN_3255792
5340154	LOC643509	-1.1087748347489	12.482641602815	-20.8249649326291	6.35774997371938e-07	0.00107452786430829	6.72259917843464	ILMN_1759872
3610358	KLHL28	-1.15213642876958	7.83735259017685	-19.9044020789488	8.35923699909789e-07	0.00127451786297158	6.50885951671156	ILMN_3251605
830326	LOC400721	-1.15313350153209	12.3165311813959	-19.793452787549	8.64674178945843e-07	0.00127451786297158	6.48202409032322	ILMN_1700182
2120468	C10ORF58	-0.979573876473998	11.4600469345943	-19.7748924707767	8.69595038054965e-07	0.00127451786297158	6.47751150588335	ILMN_2118472
3190274	LLPH	-0.671815934447026	8.26354606683047	-19.7236700031643	8.83345108277682e-07	0.00127451786297158	6.46502276603592	ILMN_3240177
5820386	AIRE	-1.16592295958638	11.5469421611757	-19.7037283892063	8.88766339371175e-07	0.00127451786297158	6.46014679666357	ILMN_2261519
1170673	TNFSF14	-0.97849831371156	9.37611862064999	-19.5368662047498	9.35674508151124e-07	0.00130232131615399	6.41903847816901	ILMN_2363392
5570070	PLA2G2D	-0.947822806058213	7.37419523621998	-19.186277237457	1.04392023151857e-06	0.00137726883078265	6.33083844218003	ILMN_2233050
4490594	LOC399900	-1.42696106873494	11.6034531340702	-19.1747195945598	1.0477289670599e-06	0.00137726883078265	6.32788784677311	ILMN_1701314
4780121	FAM153B	-0.780233284067542	7.35323256578353	-19.0626934816498	1.08549449534782e-06	0.00138834745954987	6.29914382933769	ILMN_2205470
4280309	LOC100128084	-1.77139765043376	11.1534993486317	-18.6620411253595	1.23411441863173e-06	0.00153689464823446	6.19416079594451	ILMN_3187612
1500707	LOC729603	-1.50048559836786	11.9888638419927	-18.4069496418709	1.34104882747543e-06	0.00157502623919011	6.12549359848918	ILMN_2180519
60753	LOC728620	-1.42478308121646	11.4639647279593	-18.3336729101256	1.3737290240958e-06	0.00157502623919011	6.10549911170371	ILMN_3232828
2230563	PPBP	1.46945410494355	11.4800355231408	18.2927399132693	1.39238645646729e-06	0.00157502623919011	6.09427700150218	ILMN_1767281
7560242	PTP4A2	-1.11522921976279	7.78795733485297	-18.2005300831686	1.43550391078372e-06	0.00157502623919011	6.06885666933223	ILMN_1688490
7150711	ZNF223	-1.43143572745838	8.20275586760656	-18.1712198436134	1.44953256503164e-06	0.00157502623919011	6.06073551727336	ILMN_1815578
1090377	FLJ35390	-1.42675713779084	9.69689071526684	-18.0901000451249	1.48919575325378e-06	0.00157502623919011	6.03815551893276	ILMN_3269655
2900079	LOC647389	-0.897270443124277	7.44217778359303	-18.0487701357383	1.50988739862567e-06	0.00157502623919011	6.02659229216085	ILMN_1784554
4640402	DUXAP3	-1.86181000185876	10.9829790790966	-17.9177515287453	1.5777209610316e-06	0.00157502623919011	5.98967092046505	ILMN_2117809
1450685	ZNF430	-1.30048573154944	11.9489578017007	-17.8827964927866	1.59641187377456e-06	0.00157502623919011	5.97975186965964	ILMN_2158164
3440482	LOC645452	-1.78339461340827	11.428238050529	-17.8416037517532	1.61876890153521e-06	0.00157502623919011	5.96802538562007	ILMN_3289685
1240669	LOC100132585	-1.96413863531861	9.12066693973863	-17.8196345957005	1.63084093823966e-06	0.00157502623919011	5.96175475145168	ILMN_3237404
770689	LOC100133233	-1.32761748348415	12.2305647625413	-17.555444061618	1.78451009097088e-06	0.00165756736028433	5.88543214701431	ILMN_3277365
290095	LOC100129362	-1.57944534836656	10.9872902234046	-17.5213833761045	1.80551974441865e-06	0.00165756736028433	5.87546790064999	ILMN_3264112
2600114	GALNT3	-0.694725779307274	6.99628374317109	-17.4959626853067	1.82138712116276e-06	0.00165756736028433	5.86801250128089	ILMN_1671039
6130020	BLZF1	-1.85711620710461	10.3115643961864	-17.3283018799375	1.93018709436409e-06	0.0017234385635206	5.81843646369927	ILMN_2106658
1940709	LOC645895	-1.03642889476405	12.6161549381138	-16.8586424866109	2.2774840912374e-06	0.0019345796001794	5.67573074559545	ILMN_1711156
4900273	LOC100130835	-1.13039967681047	8.11349218293152	-16.849027855013	2.28531679981447e-06	0.0019345796001794	5.67274894821699	ILMN_3265742
3830092	RGS10	0.795384151426322	10.5525742218078	16.8441553663695	2.28929817657474e-06	0.0019345796001794	5.67123689552375	ILMN_1733538
4890592	PDE7A	-1.25638604287508	7.82273178467036	-16.7721097327727	2.34911695562888e-06	0.00194449124698596	5.64880518762249	ILMN_2262444
1110600	SMCR5	-0.9717822601394	7.39256944878049	-16.6988166809564	2.41184008693507e-06	0.00194449124698596	5.6258416951566	ILMN_3240236
5390707	DIDO1	-0.701096532091764	7.28007085504071	-16.6651701979068	2.44128352207222e-06	0.00194449124698596	5.61525113330531	ILMN_1763605
5490259	LOC646936	-0.83480830215233	7.67236937319976	-16.5590588020612	2.53690778189998e-06	0.00194449124698596	5.58164894585282	ILMN_3206429
5690411	MAFF	-0.572780774136732	7.08571239039778	-16.5551344837933	2.54052671664073e-06	0.00194449124698596	5.58040030539575	ILMN_2322375
7400224	CDKN2AIPNL	-2.12006930139522	11.007895673686	-16.5266598949672	2.56696556220087e-06	0.00194449124698596	5.57132751799391	ILMN_2130078
4810474	IL18	-1.35913523239562	12.0611456317804	-16.4896562201214	2.60180201186534e-06	0.00194449124698596	5.55950359120842	ILMN_1778457
3710521	VPS41	-1.09713869670036	7.98599450029694	-16.3659144211612	2.72234446413019e-06	0.00194449124698596	5.51968659682658	ILMN_2383107
7000064	KCNH6	-1.86540666480634	11.1103952701035	-16.3641238352204	2.72413570763752e-06	0.00194449124698596	5.51910727845313	ILMN_2235785
3930671	C6ORF170	-0.792402474796465	7.19012166681071	-16.346463255833	2.74187619840064e-06	0.00194449124698596	5.5133886068949	ILMN_2228196
5260575	DENR	-1.42018053124655	8.13141812020345	-16.2733516889587	2.8167585660732e-06	0.00194449124698596	5.4896204292461	ILMN_2168952
430669	SPTLC1	-1.60679602427895	10.1585917600133	-16.2335479779111	2.85852241979873e-06	0.00194449124698596	5.47661653215813	ILMN_2249473
4120047	PSMD12	-1.35083900103541	12.33796934987	-16.1998299019231	2.8944635797233e-06	0.00194449124698596	5.46556535979326	ILMN_1691428
6590136	LOC100131096	-0.663810831686787	8.00852859516014	-16.1886800852108	2.90646363451111e-06	0.00194449124698596	5.46190380505606	ILMN_3216365
1050612	SULT1A1	-1.36171263024747	10.6588500136317	-16.108710586959	2.99424255965495e-06	0.00194449124698596	5.43553709056954	ILMN_2404795
1470373	PIP5K2B	-1.61876946470101	9.41733963609847	-16.0654999237626	3.04295080601072e-06	0.00194449124698596	5.42121298521584	ILMN_1812105
130162	FLJ25363	-1.09980693780394	7.90527168907225	-16.0272080776875	3.08688374430923e-06	0.00194449124698596	5.40847393557301	ILMN_3260180
4250193	FCAR	-1.19270881382673	8.26704671251307	-16.0195640545856	3.09574170569219e-06	0.00194449124698596	5.40592576088554	ILMN_2279367
3930746	LOC100134868	-1.38364729616812	8.05850992957351	-15.9997194547673	3.11887574034505e-06	0.00194449124698596	5.39930245935622	ILMN_3249658
5570152	ATP1A1	0.686543494225602	7.71239562479236	15.9963508324297	3.12282261840823e-06	0.00194449124698596	5.39817700506696	ILMN_1775566
1170706	GABPB2	-1.02327037973905	12.6753218163317	-15.8686408539969	3.2768176833228e-06	0.00194651510434819	5.35526192689897	ILMN_2161007
2370017	MCM8	-1.54512843901914	11.5887559380619	-15.8603079110856	3.28716803033822e-06	0.00194651510434819	5.35244492771652	ILMN_1798581
6860647	DCLRE1C	-0.932539029924832	7.70520002728726	-15.8327624045156	3.32165309374709e-06	0.00194651510434819	5.34311824168197	ILMN_2321931
2060746	PATE2	-0.808598367526959	7.48084996319163	-15.8169601120073	3.34162578071101e-06	0.00194651510434819	5.33775745575794	ILMN_2133784
3930255	MGC26356	-1.14965903955671	12.1876386674817	-15.8067821564729	3.35456354192397e-06	0.00194651510434819	5.33430070788353	ILMN_3226663
1260014	HS.14555	0.464875954279218	7.66694184548197	15.7924596883235	3.37286813085711e-06	0.00194651510434819	5.32943108190535	ILMN_1839719
5910445	CDAN1	-1.50818148083288	11.7025371513635	-15.7235624529369	3.46255603814268e-06	0.00195079599205179	5.30591960387308	ILMN_2401906
2900270	LOC729090	-1.43629257465563	12.089828155202	-15.6805961370397	3.51988787224004e-06	0.00195079599205179	5.29118431223267	ILMN_3300797
360373	C14ORF85	-1.74361163213039	11.1509228407112	-15.6356979818414	3.58097701559868e-06	0.00195079599205179	5.27572633653026	ILMN_2134381
3400754	LRRFIP1	-0.768041433862676	9.8921326627648	-15.6222343827051	3.59953478662532e-06	0.00195079599205179	5.27107892694934	ILMN_2214997
3140300	LOC644591	-0.754783507636924	7.10921673755221	-15.5585130267579	3.6888931927962e-06	0.00195079599205179	5.24900771938068	ILMN_1710362
4890519	LOC100130053	-1.44247106978974	8.63849046878307	-15.5548025773818	3.69417522110032e-06	0.00195079599205179	5.24771866752857	ILMN_3261345
4780470	HCG2P7	-1.81213153857962	10.9018480609213	-15.5478874809933	3.70404265938456e-06	0.00195079599205179	5.24531514807723	ILMN_2091123
460564	FAM73A	-1.63792526431665	8.70097316426524	-15.5392442145144	3.71641909660138e-06	0.00195079599205179	5.24230887589864	ILMN_2123559
2900053	CSF2RA	-1.22553041543666	10.2463777206907	-15.5150679525983	3.75129292895025e-06	0.00195079599205179	5.23388766050611	ILMN_2376458
780189	ZNF786	-1.44162766972877	8.6982747110572	-15.432108234078	3.87387923655393e-06	0.00196647541859442	5.20485214970367	ILMN_1713706
2900328	PTPLAD2	-1.18801611628732	8.33205981646356	-15.4122749533799	3.90387013642755e-06	0.00196647541859442	5.19787866669803	ILMN_1690114
3360128	LOC100133298	-0.624096418763945	6.82534109247565	-15.405549362204	3.91410130014612e-06	0.00196647541859442	5.19551110495675	ILMN_3239361
1450255	COX19	-1.02793320826066	8.01702299356254	-15.3696778002142	3.96919809556779e-06	0.00196647541859442	5.18285940321814	ILMN_1656656
3130544	ZNF486	-1.71624897075339	11.1879486949809	-15.3398989162427	4.01562075369018e-06	0.00196647541859442	5.17232564287868	ILMN_1805668
3310592	ZNF394	-1.69295568768083	10.0277485291134	-15.3030408473676	4.0739536645614e-06	0.00196647541859442	5.15924875111494	ILMN_2115949
2320731	LOC729324	-0.607657457546456	13.0741437308929	-15.2586905165524	4.14545106690751e-06	0.00196647541859442	5.14345624548132	ILMN_3301468
4220379	CRYZL1	-0.610628710515721	7.00176804259901	-15.2190880184389	4.21052633658912e-06	0.00196647541859442	5.12930110423063	ILMN_1719290
450132	RBM12B	-0.750131018246396	7.8068640434392	-15.2130084915764	4.22062079452022e-06	0.00196647541859442	5.1271236301766	ILMN_1805778
6450475	YRDC	-1.50046019442251	9.92742597214748	-15.2076183094574	4.22959413417274e-06	0.00196647541859442	5.12519205921676	ILMN_1736008
6040670	CYCSL1	-1.11649022225801	7.22511403031428	-15.2005087218232	4.24146371192446e-06	0.00196647541859442	5.1226429066519	ILMN_2061419
6370682	GRIPAP1	-1.73524577803139	9.32125036669964	-15.1775278377944	4.28009568529521e-06	0.00196647541859442	5.11439191320173	ILMN_2235745
6660332	C15ORF63	-1.90453155484678	9.75631449111388	-15.1245335106127	4.37074706087327e-06	0.0019709238968444	5.09529975054905	ILMN_2073543
2230376	C4ORF34	-0.630428026568876	8.49226891258788	-15.0808617099278	4.44712725584937e-06	0.0019709238968444	5.07949748067084	ILMN_2224907
3780494	LOC100131718	-1.56487633901184	8.04873872944692	-15.0652867357748	4.47474076904786e-06	0.0019709238968444	5.07384672131425	ILMN_3231550
3840647	WDR74	-0.617535888802747	7.0061047219782	-15.036729162888	4.52588969190986e-06	0.0019709238968444	5.06346506419465	ILMN_2270845
650746	C21ORF55	-1.31518772117887	12.0933661301604	-15.0110404310098	4.57248009956404e-06	0.0019709238968444	5.05410340121229	ILMN_1814204
2940541	BLZF1	-1.52886366622975	8.0611899617985	-14.9890865582506	4.61273780780935e-06	0.0019709238968444	5.04608555944398	ILMN_2106656
1850040	C3ORF34	-1.43079184764793	10.4615117489086	-14.9706063838354	4.64694440483877e-06	0.0019709238968444	5.03932399326317	ILMN_2288483
1850754	LOC644642	-0.623327657536983	7.40838412134794	-14.9629067515011	4.66128305483017e-06	0.0019709238968444	5.03650349320059	ILMN_1812250
2100309	XPNPEP3	-0.767903174363298	12.8199824344991	-14.9395535666646	4.70508724921859e-06	0.0019709238968444	5.02793679649175	ILMN_2054928
3520315	LOC731542	-1.27236629624468	12.460461941171	-14.9389311561082	4.70626123329917e-06	0.0019709238968444	5.02770822813912	ILMN_3227321
650446	SLC16A12	-1.36260644497392	11.960814250677	-14.9155123954249	4.75068119242362e-06	0.00197207443920231	5.01909875439889	ILMN_2180929
1980301	FKTN	-1.02413312170117	12.1566512725961	-14.8521992957705	4.8732254094321e-06	0.00200535344391787	4.99573103279667	ILMN_2357386
3930039	LOC100134159	-1.42662052981544	10.7445158835154	-14.8147161189829	4.94750098756519e-06	0.00201836714857369	4.98183316876329	ILMN_3244728
1570059	LOC100133649	-0.618025015673304	12.8922830354045	-14.7527983570145	5.07308913515949e-06	0.00205191279609532	4.95877142211687	ILMN_3249230
6560356	C2ORF69	-1.83128422042797	10.3477801974229	-14.6814816672378	5.22234651137542e-06	0.00209438223693067	4.93204710906423	ILMN_3236377
7150184	TDRD1	-0.943602267701941	7.37581581458528	-14.6201970143553	5.35468587313146e-06	0.00211472921420262	4.90894254591006	ILMN_2175094
3460039	RUNDC2C	-0.809226717853079	7.28545387859387	-14.6166534602526	5.36245600879729e-06	0.00211472921420262	4.90760264549927	ILMN_1709164
6620050	IFFO1	-0.530524192798526	8.50767001314653	-14.5618232477896	5.48436640948271e-06	0.00214493117021447	4.8868145357437	ILMN_2348268
6510072	ACTG1	0.815005845822259	10.6802333274112	14.5404169884615	5.53283112704488e-06	0.00214614891332086	4.87867024647304	ILMN_1704961
5090072	C9ORF80	-1.6596600057073	11.3311576500677	-14.5008429179794	5.62374175376662e-06	0.00216367748791462	4.86357157481037	ILMN_2079098
4200605	XRCC2	-1.61737922952961	8.9910330065438	-14.3967472101907	5.87125908682406e-06	0.00219524836921136	4.82359268726734	ILMN_2204909
770356	PPA2	-1.98139886945683	10.4041244411764	-14.3689048994465	5.93958706014643e-06	0.00219524836921136	4.81283446543269	ILMN_2342455
3870450	DEM1	-1.50263966659762	9.34267400192753	-14.3638047587815	5.95220297477774e-06	0.00219524836921136	4.81086078392545	ILMN_2117569
2070598	HIATL2	-1.72843652893141	10.0208382233506	-14.3613329717191	5.95832845798072e-06	0.00219524836921136	4.80990390346707	ILMN_3235410
630215	RAD51	-0.484457127393328	6.7999464633436	-14.358521600471	5.9653043666697e-06	0.00219524836921136	4.80881529753091	ILMN_2363027
6060577	FAM40B	-1.11828057462083	7.72096345410486	-14.3445950529899	6.0000004508451e-06	0.00219524836921136	4.80341855788087	ILMN_2161286
990332	FAM175A	-1.94051546497714	9.51546050780509	-14.2988919912836	6.11551754028424e-06	0.00219524836921136	4.78565910776278	ILMN_3237177
5870048	LOC653489	-1.50599642287545	9.51743017338935	-14.2927386390503	6.13126651579663e-06	0.00219524836921136	4.78326228225236	ILMN_1711073
5090341	LOC100133607	-0.702130648486969	12.8299273741544	-14.2832060767732	6.1557571855323e-06	0.00219524836921136	4.77954650805477	ILMN_3274470
830390	LOC440704	-1.13216591530318	8.64293357846999	-14.2778042584054	6.16968563077386e-06	0.00219524836921136	4.7774394348838	ILMN_1673421
5570593	KIAA1751	-1.90773904716551	9.42028180795831	-14.198304194004	6.37895804421811e-06	0.00225277187706368	4.74630684805525	ILMN_2415979
6380037	LOC100130516	-1.70261544565599	9.20711761433525	-14.1641938179115	6.47126265668254e-06	0.00226844120520139	4.73287856007895	ILMN_3231944
7160692	LOC644250	-1.49690515530004	9.00351176852846	-14.1128486725537	6.61313988866079e-06	0.00227674735933821	4.71258505099226	ILMN_1654320
2120653	RAXL1	-1.3757669448481	8.06792337084782	-14.1052989048797	6.63430397702267e-06	0.00227674735933821	4.70959292511461	ILMN_1653412
1450088	HS.562875	-0.852966666168459	7.11805122218355	-14.0748769766763	6.72038413340942e-06	0.00227674735933821	4.69751477537632	ILMN_1915783
5260075	C9ORF130	-0.727594234971754	7.27779510119454	-14.0721729764997	6.72809764890667e-06	0.00227674735933821	4.69643957382314	ILMN_1738678
1090646	FAM119A	-1.53908905377961	10.673181583726	-14.0695772631168	6.73551191402383e-06	0.00227674735933821	4.69540717600553	ILMN_2049364
3440431	ZNF682	-1.98353956191079	9.76302299664191	-13.9743008168917	7.01432171917087e-06	0.00231840366918296	4.65733929673368	ILMN_2313889
4480750	LOC100134053	-1.03618130887997	7.47864843426207	-13.9702912470775	7.02634511173948e-06	0.00231840366918296	4.65572983124594	ILMN_3239895
4890672	AHR	-1.61497113416922	10.3317826494737	-13.9688830852534	7.0305733944316e-06	0.00231840366918296	4.65516444352801	ILMN_1812640
5810367	N4BP2	-1.42807757004724	8.94636627874691	-13.9608629082474	7.05471183911304e-06	0.00231840366918296	4.65194286233806	ILMN_2222101
7380390	LOC90586	-2.14454894574303	10.220849557101	-13.9098737881604	7.21043980531691e-06	0.00234999520427168	4.63140471776991	ILMN_2219618
5270064	SHROOM4	-1.64917756825046	8.79865614475747	-13.8453845752985	7.41313772806507e-06	0.00234999520427168	4.60528798239756	ILMN_2206188
2600133	ALPP	-1.84158949637442	10.1207373005667	-13.839914675038	7.43063199980751e-06	0.00234999520427168	4.60306551796424	ILMN_1693789
5290576	SDHALP1	-1.70097085403079	10.1029352737866	-13.8176279143143	7.50240751538674e-06	0.00234999520427168	4.59399842464561	ILMN_1750093
6770326	NLRP8	-2.00529665554329	9.3004849535167	-13.7983606738037	7.56510650428225e-06	0.00234999520427168	4.58614447901652	ILMN_2075794
6860661	MGC16703	-0.691088977756966	12.9755783095512	-13.7940729392122	7.57914199901373e-06	0.00234999520427168	4.58439472612462	ILMN_2050434
4150047	LOC727962	-0.769394035050102	6.93794221464042	-13.7852994257111	7.60795539413219e-06	0.00234999520427168	4.58081220367812	ILMN_3275275
4860634	CCM2	0.428224652592134	7.61230100586658	13.7837927075565	7.61291641678539e-06	0.00234999520427168	4.58019666237482	ILMN_1652198
6900437	FLJ40722	-1.44013083404539	8.26873142088407	-13.7758308202113	7.63919405002358e-06	0.00234999520427168	4.57694253529381	ILMN_1778202
360187	RIOK3	1.01958930267592	9.35856301605599	13.773342366594	7.64742855393441e-06	0.00234999520427168	4.5759249721149	ILMN_2404135
5960646	LOC100130168	-1.56947741259485	11.6245464071035	-13.7499480151122	7.72534728961347e-06	0.00235862328894437	4.56634704411668	ILMN_3183544
3450750	ZNF549	-1.64030771449554	11.2883419416957	-13.7242856282492	7.81188005401071e-06	0.00236975384484583	4.55581627385492	ILMN_2227495
4390661	DDX51	-2.04886657338129	9.59848617884757	-13.7085634089269	7.86544951134768e-06	0.00237080679761469	4.54935194850933	ILMN_2215382
4780403	GDPD1	-0.611638059445107	6.94126958033587	-13.6515668082306	8.06325092721579e-06	0.00241504571916856	4.52583681033794	ILMN_2106265
3310093	PIGX	-0.457800409298967	7.3084738365022	-13.6292643108078	8.14221397467312e-06	0.00242335843977016	4.51660096191857	ILMN_1769508
7610528	ZNF14	-1.9012627158218	10.3083076807464	-13.5909508004347	8.27996570503607e-06	0.0024438656811324	4.50068916271195	ILMN_1692145
520192	LOC100129502	-1.38564436525194	8.54480640331029	-13.581488580147	8.31440049579096e-06	0.0024438656811324	4.49675056760966	ILMN_3265143
5670280	LOC728755	-0.609536151637507	7.65521260117462	-13.5558268888168	8.40862635664894e-06	0.00245630509305986	4.48605126246835	ILMN_3226214
4860239	WDR1	0.502282854297427	7.1713483516416	13.5333644024511	8.49212165728964e-06	0.00246547652262526	4.47666445609967	ILMN_1675844
5050753	EIF2AK4	-1.15882278710565	8.12817280670815	-13.4545759284343	8.79267383232491e-06	0.00253716892540922	4.44358114088995	ILMN_1755114
840195	LOC653829	-0.793044339601181	7.06050664408568	-13.417347803658	8.93896223331879e-06	0.00256374854404451	4.42786268371432	ILMN_1743476
5670431	LOC100128510	-0.871833059606968	7.27236934845184	-13.3808561401939	9.08509946904949e-06	0.00258996483237246	4.41240103759554	ILMN_3186390
3180468	LOC286208	-0.652828468887345	7.2547324788052	-13.3344828627105	9.27482001741026e-06	0.0026188236798724	4.392674783615	ILMN_1657011
150528	MAEA	0.493497830283868	7.56494224111191	13.313781426817	9.36099174477143e-06	0.0026188236798724	4.3838405974101	ILMN_2327090
4260162	RBM3	-0.526809742317772	6.82664571223041	-13.3061908152601	9.3928204747794e-06	0.0026188236798724	4.38059698175588	ILMN_2414436
3170220	LOC100133019	-0.597773665483129	6.88296847883685	-13.302655332001	9.40768813427524e-06	0.0026188236798724	4.37908539816568	ILMN_3201643
7100438	LOC644949	-0.457617371882974	6.65367981755157	-13.2654610972854	9.56576295981407e-06	0.00264725497396071	4.36315214360432	ILMN_3209317
3190682	LOC100130598	-0.534250771146032	6.95860498673721	-13.2367553592878	9.68986707566325e-06	0.00266600918384658	4.35081637562824	ILMN_3251944
780204	ZNF669	-1.01475759491113	7.67671659570871	-13.2118318823023	9.79913357828988e-06	0.00268048785159198	4.34007843303357	ILMN_2093748
2260161	LOC729120	-1.63545115718687	8.3547859190193	-13.171635866154	9.97837703773941e-06	0.00271383181929277	4.32270638617804	ILMN_3298410
6900279	C21ORF24	-1.36914934846978	11.2433706649701	-13.1382893198598	1.01299630809525e-05	0.00273931567359952	4.30824362620442	ILMN_2211724
2600273	CATSPER2	-1.83764373046554	9.68314436046604	-13.1208453904732	1.02103209023229e-05	0.00274535804579901	4.30065952795326	ILMN_2286014
5360707	ZNF557	-0.772028442183195	7.23065857278046	-13.0924928359998	1.03425111746061e-05	0.00276519014867732	4.28830551469343	ILMN_2346137
6900669	PDE4C	-1.3046787641167	12.1322454868312	-13.066967519955	1.04632175877335e-05	0.00278174632530513	4.27715454107862	ILMN_1761277
2750040	ZNF526	-0.709079050958059	7.30785200909254	-13.0358813245022	1.06124304513172e-05	0.00279032003048846	4.26353716608382	ILMN_1756631
6860544	FOXK1	0.435234188475049	7.3005976688543	13.035682401188	1.06133931806505e-05	0.00279032003048846	4.26344989584677	ILMN_2082244
3440441	STAG3L3	-1.10721788265557	7.7575218626723	-12.9935574855562	1.08195627408777e-05	0.00282880755572683	4.2449313693767	ILMN_3239343
5810735	LOC646996	-1.37325921776552	9.21807366070623	-12.9687043108861	1.0943374447637e-05	0.0028391070234871	4.23397029189584	ILMN_3247256
5870189	PPM1K	-0.832080706553583	7.20451126463157	-12.9616243885999	1.09789443885244e-05	0.0028391070234871	4.23084298986053	ILMN_2070043
3310259	LOC648852	-1.57424934308578	7.88318473521411	-12.9275210175762	1.1152168435838e-05	0.00286822862439761	4.21574901354707	ILMN_1677691
6100397	RGS18	0.903662525701973	10.3038931920624	12.8609769927614	1.14993659187907e-05	0.00292905745536789	4.1861530681979	ILMN_2101278
5960411	BCYRN1	-1.33879224999526	8.3298349059927	-12.858510900276	1.15124714557071e-05	0.00292905745536789	4.18505258209386	ILMN_1678757
5550603	USP49	-1.36373227910413	9.22718199249831	-12.8428796916769	1.15959436145119e-05	0.00293451785919544	4.17807107519941	ILMN_1680279
6660487	ZNF577	-1.2209199862525	7.79260417367685	-12.8249724296622	1.16924327190473e-05	0.00293996633748233	4.17005996176748	ILMN_2212823
3290537	FLJ36131	-1.77470588607738	8.81323430580786	-12.7892354978245	1.18877852849866e-05	0.00293996633748233	4.15403071929486	ILMN_3181480
60292	LRRC37B2	-1.73881327700805	10.4037495395876	-12.7890029964545	1.18890685472255e-05	0.00293996633748233	4.15392625197152	ILMN_3245600
6020743	LOC730313	-1.83017836478143	11.2502539233233	-12.7836506226798	1.19186546957181e-05	0.00293996633748233	4.15152067441286	ILMN_3237656
5490632	LOC401098	-1.72990689738753	8.96939744091084	-12.7795158832095	1.19415685331057e-05	0.00293996633748233	4.14966149413155	ILMN_3294213
7160008	LOC728499	-1.2545658120126	7.88863131724193	-12.7707660132707	1.1990226805868e-05	0.00293996633748233	4.14572465901958	ILMN_1718934
4280630	GUSBL1	-0.718450720610192	8.19927254065263	-12.7572442890177	1.20658736860815e-05	0.00294326464147646	4.13963422154951	ILMN_1720857
3370128	TNFSF15	-1.03009108921212	7.31122065820232	-12.6793125611847	1.25127838829268e-05	0.00303662805995768	4.10437545061757	ILMN_2106380
2510239	TRIM56	-0.470239289907349	8.2048888399094	-12.656385312436	1.26478913882768e-05	0.00305375593962971	4.09395128535051	ILMN_1666376
4280093	LOC440157	-0.553238078509272	6.83298992862133	-12.5991304534267	1.29927271804911e-05	0.00310600471337108	4.06781735826062	ILMN_2082893
6200286	RHBDL2	-1.39060872702344	7.69959877583894	-12.5986672535294	1.29955610009398e-05	0.00310600471337108	4.06760533332515	ILMN_2053538
4010736	QRFPR	-1.70383818168733	8.84586103450261	-12.5786933567407	1.31184431467249e-05	0.00311961851775106	4.05845333075699	ILMN_3241626
3390373	TIMM22	-0.389621130724089	7.79233590721213	-12.505844819841	1.35781593031693e-05	0.00320920993469649	4.02492190851422	ILMN_1706959
1580725	NUBPL	-1.48574286675978	8.93941181118302	-12.4971138373089	1.36344984023428e-05	0.00320920993469649	4.02088700631727	ILMN_2048811
2570433	PDCD4	-0.646319387582774	10.1547715804977	-12.4809696535955	1.3739387563751e-05	0.00320920993469649	4.01341706636281	ILMN_2396272
4640132	C8ORF45	-1.85905220123885	10.8496782297815	-12.4768277519124	1.37664479585696e-05	0.00320920993469649	4.01149868903137	ILMN_2113738
5670435	DMC1	-1.83071417741558	10.9543724129197	-12.4306019860937	1.4072680530872e-05	0.00326451696452183	3.99003544451721	ILMN_2162367
2120450	HS.356079	0.491035189284024	7.72933943691883	12.3956561865384	1.43094259337544e-05	0.00330324372421004	3.97374462236251	ILMN_1875342
990154	ARL16	-1.99957097645802	10.3622464154023	-12.3690448053497	1.4492803162378e-05	0.00332852695085627	3.96130135821406	ILMN_2188119
3420328	HSD17B7	-1.75046081442656	9.98874049949639	-12.3481904575556	1.46384115350834e-05	0.00332852695085627	3.95152715079392	ILMN_1671661
2630379	ZNF69	-1.79674372104987	9.75106683166648	-12.3475536680575	1.46428842694414e-05	0.00332852695085627	3.95122837735218	ILMN_2176882
5340719	HS.163752	-1.3530245602521	8.02840535752606	-12.3393997391684	1.47002965308404e-05	0.00332852695085627	3.947400995775	ILMN_1912662
2480192	SESN3	1.09501702768883	8.57874998488087	12.3141601160637	1.48796684441043e-05	0.003350670517538	3.9355341564973	ILMN_1694027
7650747	ARHGAP30	0.629285351579969	7.43974436136971	12.3057913973138	1.4939701185481e-05	0.003350670517538	3.9315929126174	ILMN_1751164
6290114	SDPR	1.0683513300032	9.4295927732232	12.2307322083021	1.54908543023177e-05	0.00345789480258764	3.89609731403754	ILMN_1715991
2340632	INADL	-0.740482204423511	7.07213735068398	-12.2111098863581	1.56387958124185e-05	0.00347452926869051	3.88677421658471	ILMN_1724666
2900307	SLC35E1	-1.49624282151761	8.85403854202078	-12.1820663757177	1.58607795509808e-05	0.00349322965644943	3.87294144287292	ILMN_2059173
6040609	PNPT1	-1.30450052588591	11.949482188372	-12.1739234842363	1.59236698684868e-05	0.00349322965644943	3.86905598894528	ILMN_2051408
1410768	ICA1	-1.31774801784213	8.12320731461146	-12.1662001920938	1.59835862758726e-05	0.00349322965644943	3.86536784021423	ILMN_1694399
4250747	PTP4A2	-0.834289390726904	7.58769531601092	-12.146880474561	1.61346124983963e-05	0.00349322965644943	3.85612955387735	ILMN_1795697
7200452	BCL2L13	0.408755257084823	8.35474622272957	12.1458204133072	1.61429468912131e-05	0.00349322965644943	3.85562214007528	ILMN_2181445
5900053	ZNF652	-1.76981530897206	9.65612706838663	-12.1429085188329	1.61658663813035e-05	0.00349322965644943	3.85422804346126	ILMN_2155322
6420731	SLC20A1	-0.350349762733479	9.09145279263645	-12.111517856129	1.64153481002622e-05	0.00352120104410302	3.83917375318848	ILMN_1672662
6020736	UBE2H	0.970643190539737	8.54789429062982	12.1079323176224	1.64441271843875e-05	0.00352120104410302	3.83745120512817	ILMN_1757644
6590082	HS.542993	-1.07864318456881	8.02156288633938	-12.0626973447585	1.68122636877918e-05	0.00355022037228841	3.81566659262056	ILMN_1904980
840309	LEP	-1.38419161584994	7.65456537062066	-12.0622090165991	1.68162895692733e-05	0.00355022037228841	3.81543088231012	ILMN_2207505
7210156	PCDHB9	-0.90553355206917	7.26683419535535	-12.0599418684812	1.68349950395822e-05	0.00355022037228841	3.81433640564663	ILMN_2047885
3610427	LOC100128098	-1.85492635385781	8.99274649597355	-12.0500900480473	1.69165592005143e-05	0.00355022037228841	3.80957751019952	ILMN_3261439
6450692	PSMB9	-0.407669254386468	7.08518556433295	-12.0413873943969	1.69889898588418e-05	0.00355022037228841	3.80536981557566	ILMN_1798233
6200692	FOXO3	2.05482736712151	10.8497312382241	12.0365059150138	1.70297746235334e-05	0.00355022037228841	3.80300803807523	ILMN_1681703
3610064	NACA	0.370400212883774	12.6464732231868	12.0081875808757	1.72686214514727e-05	0.00357564170381962	3.78928416223592	ILMN_2167617
3310349	LOC100127975	-1.07851189356899	8.05147040411119	-11.9953511975671	1.73781632735309e-05	0.00357564170381962	3.78305045441759	ILMN_3187425
2940450	MYO3B	-0.846504588361167	7.10613258251261	-11.995324622974	1.73783908855845e-05	0.00357564170381962	3.78303754073285	ILMN_2096970
4860196	FLJ44124	-1.87468269547251	10.4854105210006	-11.8946517758377	1.82659616944453e-05	0.00371678002440153	3.73386851707247	ILMN_2230162
650564	CCDC125	-1.7440270827624	9.276049387951	-11.8865171421807	1.83399418433388e-05	0.00371678002440153	3.72987377065273	ILMN_3244319
1240576	HSPC268	-1.52722097787213	8.07458106422784	-11.8814756057216	1.83859659180432e-05	0.00371678002440153	3.72739633714072	ILMN_2078547
7040315	STX16	-0.743088980106429	9.22629905640713	-11.8803793649455	1.83959911542488e-05	0.00371678002440153	3.72685747313798	ILMN_1741942
5390487	SPTBN1	0.457953240762654	7.1624276789029	11.8733522739541	1.84604050452857e-05	0.00371678002440153	3.72340185013099	ILMN_1661335
1260646	BMS1P5	-1.65467570790198	10.43856483695	-11.8651851051474	1.85355976112833e-05	0.00371678002440153	3.71938251254849	ILMN_3238183
5130379	SDHAP2	-0.703431778786163	8.28944627282571	-11.8462317853793	1.87114642726484e-05	0.00373621360242423	3.71004219903457	ILMN_3248781
4060017	IL17RD	-1.91913208311654	9.23022692237376	-11.8172554355225	1.89840794703111e-05	0.00377472097804005	3.69572793645236	ILMN_2407851
3130041	LOC729559	-0.685047055408342	7.89734145753122	-11.7630535072934	1.95064553097938e-05	0.003862359768307	3.6688396321086	ILMN_1807136
1240424	ANP32A	0.388046775322769	7.09159133994467	11.7349285702537	1.97840549868043e-05	0.00390100347558558	3.65482935218207	ILMN_1807945
450553	AHNAK	0.836293445330039	10.1567786225749	11.6984501087317	2.01509413131263e-05	0.00395685890357293	3.63659828646148	ILMN_1714567
5260195	DUSP19	-1.51974914866021	10.4742047794716	-11.682996455405	2.03087373503739e-05	0.00396019561301552	3.62885457165433	ILMN_1722492
3990703	IL10	-1.68963950236176	10.4770911979268	-11.6804084480648	2.03353027906678e-05	0.00396019561301552	3.6275565529035	ILMN_2073307
2900719	LOC100128062	-1.75110570339218	9.90932239716125	-11.6564218602762	2.05834431221465e-05	0.00398274225714673	3.61550981104447	ILMN_3260286
4540176	EVI5	-0.699686463358598	7.47388542701526	-11.6373205949722	2.07835521096471e-05	0.00398274225714673	3.60589560917985	ILMN_1746314
3850053	ANP32B	0.382917979663803	11.4176259353039	11.6333813796713	2.08250995494314e-05	0.00398274225714673	3.60391057005672	ILMN_1684293
7150176	MAT2A	-0.429861269599808	9.38511514658504	-11.6327086601843	2.08322044134166e-05	0.00398274225714673	3.60357149555013	ILMN_1737298
620754	RPS5	-0.435876090590574	11.8155337442508	-11.6289566704511	2.08718821666502e-05	0.00398274225714673	3.60167993419163	ILMN_1707810
4220551	PNPT1	-1.74292647361881	9.86227756766992	-11.6138775191997	2.10322301314292e-05	0.00399722179321134	3.59407051573787	ILMN_3251723
3370300	CCBE1	-1.95549968788188	9.72911280122403	-11.5731518031338	2.14724675961418e-05	0.00406456633620887	3.57346058362979	ILMN_2122511
7320246	HEMGN	1.32281387467697	7.85251249442517	11.5584357801308	2.16341598465039e-05	0.00407885795384902	3.56599224248011	ILMN_2413537
7400594	C14ORF82	-0.396512626048523	6.68833820485714	-11.5374401412063	2.18672935180129e-05	0.00410499218593168	3.55531759789766	ILMN_1690443
2810576	MBNL3	1.14003051025515	8.38334934441773	11.5303868777272	2.19462634034342e-05	0.00410499218593168	3.55172643028767	ILMN_2303170
6580189	LOC387820	0.336306099846785	9.8612204092692	11.5201681880799	2.2061259935182e-05	0.00411025592091581	3.54651899865599	ILMN_1690844
6040592	LOC728105	-0.8700355494265	7.53749919064774	-11.4988900659804	2.23029581653682e-05	0.00413899172258714	3.53565824057007	ILMN_3235006
6220220	PDCD7	-0.758080143942632	12.8744754275934	-11.4707486135759	2.2627335864659e-05	0.00418278677782522	3.52125798735768	ILMN_2148290
1820136	AP1G1	0.428604174707669	7.30382298470158	11.4519137692668	2.28474876733501e-05	0.00420704925745504	3.51159683284547	ILMN_2399627
3710711	STAG3L2	-0.997576616118897	7.87243500207637	-11.4421509156844	2.2962575429596e-05	0.00421185254672393	3.50658173475701	ILMN_1791375
6180301	LOC644745	-0.790813459205077	12.9410267851322	-11.4266216186514	2.31470241861418e-05	0.0042292919905822	3.49859412115128	ILMN_3284366
2480286	LOC648921	-1.35665496962923	8.25628099002676	-11.4039027741802	2.34199623775634e-05	0.00425141830501382	3.48688557848676	ILMN_3274790
4060327	CARKD	-0.355343991106352	7.19305341388976	-11.3999719791212	2.34675626791393e-05	0.00425141830501382	3.48485700660884	ILMN_1783546
1430427	SNORD16	-1.02336498602064	6.87013883030902	-11.394202043604	2.35376370034364e-05	0.00425141830501382	3.48187782420774	ILMN_1669210
2030020	HS.544637	-1.62900605152785	9.17358676734375	-11.3698256147964	2.38363652667339e-05	0.00428900499436368	3.46927208570714	ILMN_1872419
2470722	TDRD1	-0.866909653717165	7.23461264769901	-11.3548354306026	2.40222436541019e-05	0.00430607816834494	3.46150455200039	ILMN_1809750
6130576	LOC100132391	-1.83312901146968	10.037528461323	-11.3351243763398	2.42692178045033e-05	0.00433088347292273	3.45127254882724	ILMN_3239135
4900168	TSPAN5	1.19178639237091	9.68656775438277	11.3292286198508	2.43436596115514e-05	0.00433088347292273	3.44820803067559	ILMN_1799028
460452	LOC100128510	-1.64082139527333	8.45540451626052	-11.3169973029059	2.44989400407136e-05	0.0043421847923097	3.44184445853409	ILMN_3262849
5890138	TRIM58	0.942511416411951	7.96290323519539	11.3070357274746	2.46262520304805e-05	0.00434846315238219	3.43665583828544	ILMN_1705458
2940372	DTWD2	-1.80761630363452	9.45846114470818	-11.2860285145434	2.4897246710875e-05	0.00437257611132935	3.42569648135202	ILMN_2054554
4810739	OCIAD1	-1.71968606055934	10.9171026259967	-11.2821538649551	2.49476058165992e-05	0.00437257611132935	3.42367250325105	ILMN_2330495
1190138	TXK	-0.342925082142374	7.19000329758194	-11.2624492131397	2.52055383299193e-05	0.00438876724280264	3.41336697606594	ILMN_1741143
3180746	PLDN	-1.05401501601367	8.93624079897016	-11.2594139282321	2.52455434643403e-05	0.00438876724280264	3.41177766016532	ILMN_2105033
20433	HS.452445	-0.819160428927878	7.45692880127555	-11.2539150549988	2.53182058889994e-05	0.00438876724280264	3.40889710813789	ILMN_1900263
4570438	CD68	-0.89761880742505	9.14797290424945	-11.2385687022866	2.55222760805305e-05	0.00440452827589647	3.40084935742536	ILMN_2359907
5260132	LOC100190938	-1.37131923381177	12.1929517532976	-11.2331133850673	2.5595276628099e-05	0.00440452827589647	3.39798547102783	ILMN_3294106
3940593	MFSD11	-0.66161309519007	7.91842854993191	-11.2083674876095	2.5929460982558e-05	0.00443065381244576	3.38497428792737	ILMN_1756152
1740767	C11ORF63	-0.909247122192671	7.1006615714098	-11.2080084197688	2.59343470626857e-05	0.00443065381244576	3.38478524799904	ILMN_2243516
6980156	CIAO1	-0.338526160759036	8.59404721856522	-11.1567998235844	2.66422076249623e-05	0.00452331310140434	3.35775318039709	ILMN_2048793
1190121	LOC389765	-1.3407065842021	7.65322656925487	-11.1549718575526	2.66678857065657e-05	0.00452331310140434	3.35678557840232	ILMN_3294134
4390053	LOC728809	-2.24543027047726	10.3345805274914	-11.132341929391	2.69881577433668e-05	0.00453927572153028	3.34479162035146	ILMN_3305169
1230370	LOC645452	-1.98306197312794	10.398784379164	-11.1316015748493	2.699871055634e-05	0.00453927572153028	3.34439875356645	ILMN_3213185
4860050	FYN	0.396299040807772	7.49404954787192	11.1280248701915	2.70497591756976e-05	0.00453927572153028	3.34250036149759	ILMN_1781207
6370270	GJC1	-1.21895474262752	12.5191389541476	-11.1140919265254	2.7249684380041e-05	0.00455629323373469	3.33509851068818	ILMN_2397484
2630246	LOC100128288	-1.82472418760587	9.68303748453502	-11.1065495426333	2.73586232462117e-05	0.00455629323373469	3.33108716426923	ILMN_3235637
1170523	TRIM13	-1.16987954713769	8.03066806174842	-11.100937384219	2.74400095432324e-05	0.00455629323373469	3.32810035076377	ILMN_2262275
2000497	AFMID	0.766099492536451	7.24183147985725	11.0722683922715	2.78601533029783e-05	0.00460988124040854	3.31281539079536	ILMN_2095653
4780446	LEMD2	-0.403530469338264	7.24039605038656	-11.0119063973142	2.8769309425996e-05	0.00474112518571808	3.28048375698211	ILMN_1680860
1580025	GNG11	1.11361447471697	9.45431021235697	11.0010019304794	2.8937183152949e-05	0.00474112518571808	3.27462129116869	ILMN_1782419
7200519	FLJ46309	-1.46558178959873	11.1771864598587	-10.9999203857932	2.89538951180721e-05	0.00474112518571808	3.274039466929	ILMN_2194852
3940504	CD79A	-0.456469656670875	9.43572106234411	-10.9823807442995	2.92264803157615e-05	0.00476858726955325	3.26459472589388	ILMN_1734878
3360273	DKFZP434K191	-0.800059345256272	7.13540609555694	-10.973120294357	2.93715937859348e-05	0.00476858726955325	3.25960118176252	ILMN_1652533
3460504	DAPP1	-0.725324519658093	11.746639336636	-10.9697949674117	2.94239055577531e-05	0.00476858726955325	3.2578068755652	ILMN_2097410
5890630	MTPN	0.590785762689731	9.6070378982985	10.9567155050071	2.96307102496175e-05	0.00477366422704264	3.25074330497766	ILMN_1791478
6660673	WAC	0.31511672299738	9.90728133874083	10.9550615934526	2.96569803848136e-05	0.00477366422704264	3.24984942137651	ILMN_2374692
830673	LOC642947	-1.30806131940162	12.106818781748	-10.9474232458835	2.97786549529876e-05	0.00477700097742451	3.24571914569094	ILMN_2049343
3310301	LOC646531	0.603553440136251	10.6168572772812	10.92177313265	3.01914895566053e-05	0.00482191613055283	3.23182521848987	ILMN_1669424
6550689	WDR23	-0.369406073404429	7.67432210476926	-10.9174061587289	3.02624324487921e-05	0.00482191613055283	3.2294560373606	ILMN_2389376
4540600	FAM115A	-1.02147382512531	12.6339886531367	-10.870281445754	3.10403752487087e-05	0.00492927408689478	3.20382075390627	ILMN_2297069
2640280	LOC100130769	0.369788108340862	6.48067441526587	10.8307475294219	3.17108757226487e-05	0.00500558269254554	3.18221681510583	ILMN_3184334
2600113	LOC389517	-0.944887286395537	12.1097293934633	-10.8294914602962	3.17324516147257e-05	0.00500558269254554	3.18152894478474	ILMN_1656233
6290725	FYN	-1.18586393660038	8.08912448601203	-10.8136663239107	3.20057435146116e-05	0.005031919602465	3.17285472529616	ILMN_2249920
10332	HIPK2	0.551450234478654	7.56458207914408	10.8040451959093	3.2173224819799e-05	0.00504150171571969	3.16757404445427	ILMN_1687440
270605	STRA13	-0.366130961500636	7.66254981326863	-10.7913812744342	3.23952203875485e-05	0.00505787520136184	3.1606151337716	ILMN_1769634
6900504	LOC644297	-0.352598129497066	6.59993305471491	-10.7859214959146	3.24914747842275e-05	0.00505787520136184	3.15761208584972	ILMN_1722284
7560047	CIRBP	0.408705368849599	9.54796037034648	10.7318775180622	3.34622991665601e-05	0.00519192256871843	3.12779285234748	ILMN_1674661
2070138	ERGIC1	-0.491099845288121	6.68207488573344	-10.7087594794264	3.38877902183405e-05	0.00524075783170761	3.11498527092136	ILMN_1651499
5700110	HS.409512	-0.361091737400956	6.91287714881841	-10.6962647522468	3.41203587528187e-05	0.00525953660345159	3.10805006058304	ILMN_1882495
3190626	MAGT1	-1.52204586695732	9.60352203712752	-10.6679195071017	3.46548295480113e-05	0.00527325664345047	3.09228299907849	ILMN_1721349
2060170	LOC730990	-1.19346518358522	8.22629387778861	-10.665716645304	3.46967697174485e-05	0.00527325664345047	3.09105567470543	ILMN_3302499
1410400	HNRNPU	-1.44937588831052	8.48940869349906	-10.6496028168957	3.50053499698189e-05	0.00527325664345047	3.08206914664459	ILMN_2370135
780102	MLL3	0.338655585593404	6.72072424070714	10.6462561399945	3.50698359434392e-05	0.00527325664345047	3.08020081310256	ILMN_1725300
3130360	SLC9A4	0.426371205609954	6.65064074966996	10.645326571331	3.50877718350107e-05	0.00527325664345047	3.07968174964603	ILMN_2112730
4010014	HS.580797	-0.717783926599447	7.81657564213462	-10.645232430909	3.50895888516834e-05	0.00527325664345047	3.0796291795624	ILMN_1900734
1850561	LMOD3	-1.75659488167513	8.54035106936412	-10.6447313101572	3.50992628791691e-05	0.00527325664345047	3.07934933388213	ILMN_1785703
770494	TSC22D3	0.540692456903607	7.18141590238401	10.6446509521421	3.51008144599222e-05	0.00527325664345047	3.07930445740091	ILMN_2276952
7560612	C21ORF58	-1.59299066540462	9.81170051355482	-10.6233610739848	3.55146930846478e-05	0.00531855006596451	3.06740150763122	ILMN_3307877
6770286	MCART1	-1.78703270482817	10.3137972205833	-10.5912298452114	3.61500536075131e-05	0.00537022569356832	3.04938630801447	ILMN_1772492
2940309	LOC391169	-0.392000932543702	6.77846654798493	-10.5851538605507	3.62716709835249e-05	0.00537022569356832	3.04597273790989	ILMN_3283090
4040360	ZNF483	-1.65065328978988	8.53805416232325	-10.5761554139422	3.64526541107793e-05	0.00537022569356832	3.04091324032453	ILMN_2279834
130674	CSF2RA	-1.13332848473763	9.02174728869491	-10.5757063188361	3.64617139291347e-05	0.00537022569356832	3.04066060381873	ILMN_1721204
1740673	LOC399942	0.451631901821103	7.01167808978967	10.5735588525083	3.65050718109408e-05	0.00537022569356832	3.03945238927517	ILMN_1765701
2810400	KLHL3	-0.383007541316093	7.14099699676844	-10.5717994347307	3.65406392944023e-05	0.00537022569356832	3.03846229437559	ILMN_1770641
6040747	AHCTF1	0.430084800796993	7.6277841283248	10.5278137319485	3.74429798240942e-05	0.00546900543246325	3.01364947633931	ILMN_1747504
670072	EWSR1	-0.373564128846647	7.87168871577898	-10.5251497137156	3.74984522151413e-05	0.00546900543246325	3.01214294100729	ILMN_1697735
5420162	LOC646791	0.611284073542035	7.2968182601691	10.5222246692827	3.75594692971823e-05	0.00546900543246325	3.01048829977973	ILMN_3283742
4670577	TMEM17	-1.91994091134499	10.53071668412	-10.5073979438008	3.78705279549686e-05	0.00549738341844472	3.00209317241795	ILMN_2210386
1050477	LOC644852	-0.889723139388893	7.16832883054593	-10.5010506095373	3.80046014809366e-05	0.00549997478863108	2.99849515436585	ILMN_1727165
5910349	SPC24	-0.367529116580352	6.83151587754558	-10.4418245497447	3.9282409985803e-05	0.00566208927476125	2.96480486973074	ILMN_2181432
6860612	KIAA2026	0.314897788614236	7.05409695677012	10.4371500053753	3.93853596596047e-05	0.00566208927476125	2.96213670677998	ILMN_2106227
6280731	CHRNA5	-1.61914247246248	8.30057436864196	-10.4326956934627	3.94837491425144e-05	0.00566208927476125	2.95959300840169	ILMN_2110751
6280102	LOC202781	-1.66960567440256	9.81897824657581	-10.4182239993261	3.98053737700639e-05	0.00569096586985116	2.95132037229616	ILMN_3218292
6940736	MBNL3	1.40035378052347	8.91059295738318	10.3847674534541	4.05605795942053e-05	0.00573600141983312	2.93214606240817	ILMN_2303166
830730	ERP29	0.315824990067489	8.01782018165469	10.3816426026662	4.0631957292166e-05	0.00573600141983312	2.93035166541184	ILMN_2251184
2230114	PRRG4	-0.473279240539314	7.23144009456887	-10.3802458191256	4.06639094714062e-05	0.00573600141983312	2.92954938981293	ILMN_2219437
3180338	HS.528873	-0.672440540218543	6.89377233031323	-10.3777206709573	4.07217472929931e-05	0.00573600141983312	2.92809870647638	ILMN_1836958
6110209	RSU1	0.354080772247596	7.81487188529307	10.377516750276	4.07264221850671e-05	0.00573600141983312	2.92798153806288	ILMN_1721657
1660307	DCAF6	0.731793684527266	9.09522746058213	10.3046188137447	4.24380517399002e-05	0.00595933508156469	2.88593124274208	ILMN_1670000
3390349	LOC100131850	-0.350330718432771	6.78931826223284	-10.2942787083237	4.26875027151098e-05	0.00597662926327556	2.87993996097784	ILMN_3281309
3400019	RGS2	0.474294111845264	12.5119149885878	10.2792105892485	4.30540534702804e-05	0.00601016806010053	2.87119722169848	ILMN_2197365
6980474	ZNF160	-0.616263838428712	7.26099347362751	-10.2553158613253	4.36428016343858e-05	0.00607443618160012	2.85730404002738	ILMN_1777049
4670593	LOC100130764	-0.5600210342978	7.01244810722488	-10.226141027504	4.43742977154879e-05	0.00615813750964819	2.84029223974039	ILMN_3256926
6480121	CRCP	-1.59003687915911	10.3239264726911	-10.2188058098299	4.45604335927932e-05	0.00616588713132092	2.83600665493666	ILMN_2381537
780324	ZNF337	-0.710132159618318	7.73575496356663	-10.2123018387145	4.47262305695736e-05	0.00617078544969076	2.83220388432627	ILMN_1663160
6220202	PTGR2	-0.844791021829656	7.06299234409742	-10.2006113219786	4.50260355428398e-05	0.00619409034881921	2.82536190178795	ILMN_2105253
7570546	LOC100129269	-1.19380936737218	8.29400011224299	-10.1735465619876	4.57290642384955e-05	0.00627256958538644	2.8094887892312	ILMN_3180420
7380753	LOC100130353	-0.598240766729612	6.88203919055163	-10.1624957334154	4.6019756912855e-05	0.00629419929591629	2.80299425773414	ILMN_3183750
1780189	ZNF860	-0.546336296399245	6.79293248841099	-10.1289300862861	4.69158738713037e-05	0.00635112442544377	2.78322013408169	ILMN_3245380
3990431	LOC654350	-0.399271757014949	6.61467615527223	-10.1227083581472	4.70841830570474e-05	0.00635112442544377	2.77954689476508	ILMN_3281651
4890239	LOC100131989	-1.41519015363947	8.02309158861266	-10.1208233032834	4.71353148009101e-05	0.00635112442544377	2.77843349005074	ILMN_3215461
6580402	LOC646463	0.540386642907694	7.26544526294758	10.1144116777649	4.73097094192959e-05	0.00635112442544377	2.77464476920748	ILMN_1721651
5310670	HS.573047	-0.523799743416493	7.05920069013028	-10.1134751707203	4.73352444858903e-05	0.00635112442544377	2.77409115328344	ILMN_1850816
5390324	DNAJC30	-0.652343443639179	6.92851888566388	-10.112458938491	4.73629713674569e-05	0.00635112442544377	2.77349034420116	ILMN_1771824
1190259	LOC100133516	-1.73039603667499	9.25674585957163	-10.1120029613987	4.73754183416447e-05	0.00635112442544377	2.77322074336732	ILMN_3246255
6620440	HS.444999	-0.79085508482186	7.00759839622753	-10.0633523919539	4.87254164485471e-05	0.0065136522107192	2.74437881118756	ILMN_1866216
3420519	PPP2R3A	-0.620449475353571	6.84642949079396	-9.99938171872074	5.05686914482648e-05	0.00674102024058094	2.70622153047919	ILMN_1656393
1110338	MYL6	0.377170807667316	12.6163545797511	9.98389181208823	5.10270505990547e-05	0.0067830143693794	2.69694202730131	ILMN_2326071
770743	MIR1978	1.55650253769366	12.3518305911392	9.97097086828983	5.14130637761627e-05	0.00681518324111862	2.68918949863821	ILMN_3310491
5080328	DOPEY2	-0.605266741162488	8.32554181812111	-9.96603714227741	5.15613474155996e-05	0.00681574760823581	2.68622639086033	ILMN_2180239
4480053	GCLM	-0.409406573579891	6.76885228567904	-9.95416141813932	5.1920302442386e-05	0.00684407931053212	2.67908749154573	ILMN_2225974
6840347	OGFRL1	0.300013680726562	7.67843403482931	9.94705238075693	5.21365599416832e-05	0.00685349562811188	2.67480957401583	ILMN_2095759
2640192	BNIP3L	0.638801692057594	9.26880009942788	9.90318770514296	5.34941609592247e-05	0.0070124769503418	2.64833995895807	ILMN_1718961
1940152	LOC100129539	-0.649387514631256	7.36675393514049	-9.89809798260204	5.36543130233877e-05	0.00701404158896623	2.64526038856923	ILMN_3194248
2750112	LOC730060	-0.641797789437668	6.8863020394766	-9.85015112729038	5.51904752544285e-05	0.00719498308668132	2.61616532431045	ILMN_3225673
3890524	C9ORF78	0.632986233740151	10.368632957684	9.84289693053604	5.54272856614744e-05	0.00720600395428008	2.61174999128164	ILMN_1697166
5550431	MMD	1.18597072692974	9.24945515543781	9.79134126510175	5.71444973889068e-05	0.00740890150667188	2.58026853154773	ILMN_1733937
4830524	TMEM106A	-1.17642308114432	7.56116878790468	-9.78371365563069	5.74037366133858e-05	0.00742217767146245	2.57559569616538	ILMN_3249244
4670132	HS.576072	-0.612435421662768	6.87118965407091	-9.7576343438009	5.83004029024545e-05	0.00751541407930323	2.55958925549796	ILMN_1916457
6370228	HS.554507	-0.682676615636851	6.92572177625878	-9.75141151855876	5.85167398415004e-05	0.00751541407930323	2.55576312788955	ILMN_1874689
70592	VCL	0.822212678478061	10.6169007767307	9.74898732368021	5.86012677823234e-05	0.00751541407930323	2.55427189148038	ILMN_1795429
6060402	HS.571741	-0.304451803242859	6.61005763195981	-9.73385607103784	5.91320670920876e-05	0.007562991381078	2.54495492397182	ILMN_1870457
510398	VOPP1	0.28566186991963	6.86106773044984	9.71893027406081	5.96611021556049e-05	0.00760053674136774	2.53574920211484	ILMN_2226955
6520201	NFATC2IP	-0.616161897383871	8.84746892393587	-9.71652574073968	5.97468391223887e-05	0.00760053674136774	2.53426474799446	ILMN_2379080
4640070	PIPSL	0.538040859392343	7.45151913687329	9.69904842848812	6.0374307094433e-05	0.00765976765316315	2.52346315360338	ILMN_1676763
4210332	WDR73	-0.298136393221298	6.91822089803316	-9.65535553103423	6.19765140509062e-05	0.0078420175786926	2.49636785112092	ILMN_1702592
4390273	RASSF7	-0.490947602090368	8.05805906351183	-9.64281250193136	6.24454899660678e-05	0.00787421320617625	2.4885652787038	ILMN_1733110
610358	PGS1	-0.584917076832171	8.69639049594861	-9.63623181473482	6.2693174695127e-05	0.00787421320617625	2.48446732519069	ILMN_2075051
3780240	FLJ39653	-0.366669225478613	6.81347773284207	-9.63107600022342	6.28880220219711e-05	0.00787421320617625	2.48125458401362	ILMN_1666633
1410037	PIP4K2A	0.729108278596377	10.5781308797844	9.62379929664046	6.31642116849109e-05	0.00787421320617625	2.47671712538731	ILMN_3236637
5810440	HNRNPAB	0.337895216206266	9.24600766027177	9.62335990324179	6.31809337597798e-05	0.00787421320617625	2.476443020077	ILMN_1651262
2750575	HS.534439	0.318042749009833	8.23526047528107	9.62208930085169	6.32293180556384e-05	0.00787421320617625	2.47565030922735	ILMN_1916256
3170184	RPL36AL	0.289077258339398	11.8802052974308	9.59211974125529	6.43830447740596e-05	0.00799684731717277	2.45692025681149	ILMN_2189936
4260672	SMA4	-0.528284288775902	7.3789980377897	-9.57572464658151	6.50244702933033e-05	0.00804683901807745	2.44664739941867	ILMN_2133534
2630687	CHPT1	0.429348691828649	8.83360617568429	9.57315645500045	6.5125612153153e-05	0.00804683901807745	2.44503652140769	ILMN_1729112
3520424	SLC5A8	-0.698269072008876	6.92681718973162	-9.55315326025091	6.59196307590715e-05	0.00812373616253006	2.43247390430516	ILMN_1811221
4850497	NXF1	-0.43536934607023	9.01586302169799	-9.54441768650914	6.6269885505569e-05	0.00814568777085725	2.42697891391251	ILMN_2358652
6980600	LOC653080	-0.412521834109604	6.99595794470558	-9.53885493467486	6.64940441186684e-05	0.00815206645033095	2.42347695491284	ILMN_1660343
6280411	ARID1A	0.680736430066615	8.91446586480982	9.53198116232841	6.67722413403022e-05	0.00815702929671066	2.41914666012508	ILMN_1797341
6200458	RNF213	-0.718722887237218	7.0942493064312	-9.52934563452174	6.68792630882179e-05	0.00815702929671066	2.41748546719094	ILMN_1731203
1740543	JAK1	0.628405309042297	8.47905246698681	9.49377421118223	6.8343257326684e-05	0.00828504169206366	2.39501669053758	ILMN_1793384
1450504	HS.436134	-0.697326969244495	7.08034960661236	-9.49194738757065	6.84194353469085e-05	0.00828504169206366	2.39386036282562	ILMN_1900270
4590154	ZDHHC8	-0.295452792558398	8.64090986609567	-9.49111792085168	6.84540562009359e-05	0.00828504169206366	2.39333525595361	ILMN_1789492
5130543	SON	0.38903107454963	6.85902520240462	9.47385692079225	6.91791139271426e-05	0.00835143675605655	2.38239686047048	ILMN_1703427
3890630	LOC727808	-0.698490159060998	13.0117264304861	-9.45728276623068	6.98836691949136e-05	0.00841502513310661	2.37187384227318	ILMN_3206390
5810296	GP1BA	0.365497974158546	7.12063382229246	9.42723853645272	7.11820369371094e-05	0.00854961303039296	2.35274877947635	ILMN_1753575
6940360	ACVR1	0.275580957288311	7.66365596877033	9.4152232252898	7.17090541405769e-05	0.00859110776985954	2.34508223691146	ILMN_1760490
6860132	SLC25A20	-0.7124536474894	7.06658471127412	-9.4042078121496	7.21961713312088e-05	0.0086270606255798	2.33804461538484	ILMN_1783060
4150753	FKBP14	-1.86654799792649	9.77117684581481	-9.40021339853511	7.23737520519658e-05	0.0086270606255798	2.33549048160688	ILMN_2150294
2970521	PGRMC1	0.851649222998841	8.95670640394103	9.39053618873599	7.28060670265557e-05	0.00865678771331079	2.32929787003314	ILMN_1684771
3060524	LOC153561	-0.933391520523758	7.90064972056297	-9.35984044926366	7.41971899577539e-05	0.00880008426158092	2.30961056744777	ILMN_1767377
7160719	CCT7	0.271390123899525	7.33385762374348	9.32394793874611	7.58628765090615e-05	0.00893322439875965	2.28650389770007	ILMN_1662954
2060082	MRPS10	-0.288576063523944	8.26305972952211	-9.32045069984953	7.60274683879402e-05	0.00893322439875965	2.28424747187337	ILMN_1663664
670711	PLCL2	0.36891057503741	9.07326606215854	9.31795824518436	7.61450230680407e-05	0.00893322439875965	2.28263879250445	ILMN_1737025
2490451	LOC644284	-0.32710311521505	6.61640885895269	-9.31261362616638	7.63978051980079e-05	0.00893322439875965	2.27918774725038	ILMN_1707181
2070735	STAG3L1	-0.355515564289969	7.02717139935768	-9.31206128133687	7.64239843410185e-05	0.00893322439875965	2.27883097716673	ILMN_1667315
7150343	LOC646476	-0.372490600987717	6.74643905143951	-9.3114472798877	7.64530979265915e-05	0.00893322439875965	2.27843435583744	ILMN_3244240
4570279	BMP8B	-0.297040312906712	6.524783249726	-9.30671057831891	7.66781244928038e-05	0.00893322439875965	2.27537370628994	ILMN_2123415
1050020	NLRC4	0.293521346998575	7.03816624413451	9.30352438851866	7.68299205522722e-05	0.00893322439875965	2.27331401048627	ILMN_1796976
6020291	LRBA	0.514246020790439	7.47652213820485	9.29349885332476	7.73098213547757e-05	0.00896699185287267	2.26682822777031	ILMN_2153373
160736	MRI1	-0.52006079489843	7.72009528869704	-9.27935739328368	7.79926313617822e-05	0.00902407162330959	2.25766727023474	ILMN_2410965
870735	ZNF514	-0.331670133498431	6.64182588412022	-9.24767142335719	7.95479668614725e-05	0.00918158155069625	2.23708766774779	ILMN_2215211
1850370	MRPS12	-0.319981625533689	9.00594306572412	-9.20597735491564	8.16493665245731e-05	0.00940119944535857	2.20989540037078	ILMN_2371964
2680543	PDE4B	0.262389847972284	7.12472953065361	9.19186954034782	8.23748477163708e-05	0.00945631428839683	2.20066539298826	ILMN_1782922
5910113	VCAN	0.534864222716478	9.94668715604072	9.18891564352648	8.25276884624367e-05	0.00945631428839683	2.19873094378154	ILMN_1687301
2570253	BTN3A2	0.309877264977501	7.57241046271762	9.17276046501424	8.33693971723943e-05	0.00951317094763519	2.1881397674233	ILMN_1700067
770142	YIPF6	1.07340681539248	8.55566174821278	9.17168189303764	8.34259439018786e-05	0.00951317094763519	2.18743197508237	ILMN_1803939
6660041	LOC123688	-0.560753165268825	6.92520950583753	-9.16135638088551	8.39695274589448e-05	0.00955213929793184	2.18065166925728	ILMN_2091707
7160747	C14ORF153	-1.67702892552264	9.68477802443519	-9.14167930975543	8.50167663740608e-05	0.00964807778206158	2.16770858840579	ILMN_2078724
6660193	NDUFB9	-0.351386528738175	8.39707936929925	-9.13367661203919	8.54469815770841e-05	0.00967370217505348	2.16243633615567	ILMN_3243859
2370270	ARRDC5	-0.497149396526438	7.16555616862345	-9.12956359503869	8.56690684223081e-05	0.00967569767290903	2.15972477619293	ILMN_2153787
5810192	C4ORF29	-0.369586327580262	6.67369472546589	-9.08996146516731	8.78418247083349e-05	0.00989747302541079	2.13355155462829	ILMN_1761963
4290132	MGC3196	-0.285026139506315	6.89022490516951	-9.05443138783305	8.98453765224333e-05	0.0100983904438605	2.10996890770922	ILMN_2263144
1260373	MTMR14	-0.3991322432954	8.3924283292314	-9.05082294814695	9.00517880799851e-05	0.0100983904438605	2.10756850230767	ILMN_1659240
1570348	CCND2	0.519908445987964	8.60377622737883	9.04681387022976	9.02817583922307e-05	0.0101002450411242	2.10490042517851	ILMN_1667081
6840148	CREBBP	0.598379121766707	9.04585550076929	9.04206088290475	9.05552786150177e-05	0.0101069515327794	2.10173568776952	ILMN_1809583
4730154	HS.481659	-1.04840298650512	7.40580011511265	-9.0339042943169	9.10268949620958e-05	0.0101260681090177	2.09630068707842	ILMN_1854765
5270544	GRAP	-0.338841088190148	8.8668376321916	-9.03170551725873	9.11545129100341e-05	0.0101260681090177	2.09483470389635	ILMN_2264011
5290068	SLFN13	-0.303386162243248	6.74486069207029	-9.02300068546558	9.16617733093987e-05	0.0101585716588306	2.08902734550202	ILMN_2215862
2100215	MAF	-0.310076840526388	6.60596941038743	-9.01797337359267	9.19562138078253e-05	0.0101673923038031	2.08567078296846	ILMN_1722206
2320653	ECHDC2	-0.713685989872357	8.24867161910211	-9.0117549580545	9.23219243925979e-05	0.0101840336317737	2.08151629271098	ILMN_1671568
3940521	LOC728903	-1.62340755014445	9.23541200487518	-9.00191150411464	9.29042591017622e-05	0.0102244377987737	2.07493389255735	ILMN_3223500
4390037	LOC388969	-0.684529228985271	7.24506786048845	-8.98607571291184	9.38500047192468e-05	0.0102813403767438	2.06432880128994	ILMN_1679771
1470450	HS.553068	-0.626016214152874	6.72576458176921	-8.98569435879535	9.38729163997468e-05	0.0102813403767438	2.06407317471043	ILMN_1898691
830259	GSPT1	0.802006347746716	11.471525684841	8.98236727889048	9.40730803864943e-05	0.0102813403767438	2.06184251673293	ILMN_1750130
4290047	HS.352677	-0.539557995396444	7.04730940917733	-8.95654577751743	9.56433879873732e-05	0.0104069104290929	2.04450143004763	ILMN_1879066
70092	POLR2J4	-0.524258803346049	6.83008691648519	-8.95491597143153	9.57435121353021e-05	0.0104069104290929	2.04340516986574	ILMN_1699383
650546	LOC100130604	-0.32858397266884	6.65112674015897	-8.95266867484132	9.58817688456883e-05	0.0104069104290929	2.04189322966169	ILMN_3263375
130386	TNRC6A	0.650444292210308	6.97151003187266	8.94774708254546	9.61853562474164e-05	0.0104106684634156	2.03858071087085	ILMN_1739573
1470475	SECISBP2	-0.320162470735048	8.10779361937957	-8.94498247810416	9.63563761168146e-05	0.0104106684634156	2.03671915054523	ILMN_1736481
6940709	ALS2CR14	-0.607638906622167	7.05871727099326	-8.93235893240374	9.71417416122499e-05	0.0104548511903457	2.02821151597452	ILMN_1787314
6770008	TSPAN32	-0.371214132219737	7.66597052002572	-8.93131271097839	9.72071619244786e-05	0.0104548511903457	2.02750586222912	ILMN_2389970
6270373	CCDC90A	0.574504111851993	7.40550386823176	8.92490078485693	9.76092109860971e-05	0.0104559131861759	2.02317930496568	ILMN_1761961
2640767	LOC646100	-0.33495702332573	6.63326902824599	-8.92076963734264	9.78692626330757e-05	0.0104559131861759	2.02039005471036	ILMN_1676407
1340477	TMEM191A	-0.581357979480379	7.07602127708106	-8.91840196142655	9.8018665355312e-05	0.0104559131861759	2.01879086096729	ILMN_3228529
7560278	LOC648705	-0.288906030322281	7.33038821801397	-8.91710166120068	9.81008273917985e-05	0.0104559131861759	2.01791241726034	ILMN_1731248
5900176	ZNF716	-0.385365382543638	6.72925006893095	-8.90002317511138	9.91873650388868e-05	0.010547963316259	2.00636251704318	ILMN_3301478
360053	MPPE1	-0.523824472448062	8.45035434703983	-8.89296089113991	9.96407173667536e-05	0.010572416295845	2.00157978035219	ILMN_1776515
5310520	LOC100134241	-0.342199215586233	6.65627807029898	-8.87385760709567	0.000100879035790458	0.0106798626637849	1.98862312534023	ILMN_3248948
4830301	KAT2A	-0.298867240183311	7.52925158814663	-8.86624171766176	0.000101377652133404	0.0107086933747971	1.98344976048134	ILMN_1782247
3870338	IFI44L	-0.316795197380773	7.3948802948103	-8.86045213549991	0.000101758599414116	0.0107249937640851	1.97951394377041	ILMN_1723912
7550768	UCRC	-0.37264346667048	7.31662957664344	-8.85686834831035	0.000101995234540564	0.0107260455203624	1.97707633347329	ILMN_2366710
6200768	PPP3R1	0.587430500622719	8.89698446369415	8.8496740001699	0.000102472189158286	0.0107523091076221	1.97217986285379	ILMN_1796962
3360086	NCOA6	0.571592260453772	8.21861792611264	8.83330314714248	0.000103567115060575	0.0108194008854559	1.96102272377163	ILMN_1695797
3610100	LUC7L	-0.296844667373215	6.87108756400689	-8.83327739300787	0.000103568848152305	0.0108194008854559	1.96100515509847	ILMN_1765371
2230367	CERK	-0.314799958497214	8.81220816121126	-8.82656674851296	0.000104021573201369	0.010823971048841	1.95642558225199	ILMN_1767475
4230017	ST8SIA4	0.266191861369335	7.92349109219981	8.82343870709206	0.000104233381306951	0.010823971048841	1.95428968824949	ILMN_2253732
3850411	LOC653316	-0.541636047855261	6.87562390000848	-8.82231809380393	0.000104309381903238	0.010823971048841	1.9535243218016	ILMN_1733983
3400072	ZNF544	-0.248729050857808	7.55002991771155	-8.81910723851267	0.000104527497608358	0.010823971048841	1.95133079508675	ILMN_1797903
3930484	ZNF93	-0.479789725154945	6.85421396061623	-8.81348137525916	0.000104910934678377	0.0108399566851197	1.94748547191137	ILMN_1679083
6900161	RBBP6	-0.848535714127653	7.49034066462855	-8.79984722585212	0.000105846926609805	0.0108950263598536	1.93815605178962	ILMN_2309446
6370678	ROD1	0.293645228371101	10.146934553181	8.79901511791561	0.000105904362055082	0.0108950263598536	1.93758619064909	ILMN_2117223
3460520	CCND2	0.418115050821355	10.0969277584707	8.79505597079453	0.000106178130641805	0.0108994960441695	1.93487405612803	ILMN_2067656
4120626	NAALADL1	-0.250716806523555	6.91675364683956	-8.78577446493881	0.000106823133706758	0.0109419722000106	1.92851107979495	ILMN_1770963
5220296	CCR6	-0.468712476396461	13.1429631024697	-8.76593136582872	0.000108217297197427	0.0110484943669553	1.91488463076377	ILMN_2387696
4540064	C17ORF70	-0.572163931056469	7.97909838704226	-8.76161015129133	0.000108523675409137	0.0110484943669553	1.91191306064956	ILMN_1711823
4890703	MBTD1	-0.865598312908146	7.23109122108749	-8.76104967747398	0.000108563486690071	0.0110484943669553	1.91152753066135	ILMN_2101651
3420020	SNAPC1	-0.989767658671085	7.31427248787004	-8.75738950156215	0.000108823888428822	0.0110512293393072	1.90900921082644	ILMN_2093389
2570156	GGA1	-0.480875422767571	13.0917720536003	-8.74305330899534	0.000109850782615287	0.0111157906524351	1.89913516157569	ILMN_2278908
5550463	FARSLB	-0.555557256653738	13.0093944130867	-8.73908951438075	0.000110136673887267	0.0111157906524351	1.89640220424486	ILMN_1765696
7040709	IGF2BP2	1.0211844986671	9.23477403651362	8.73870692564669	0.000110164313673945	0.0111157906524351	1.89613835051492	ILMN_1702447
4150053	YBX1	0.849775027860626	11.0398499891359	8.73515761005464	0.00011042111209667	0.0111179963569164	1.89368999420291	ILMN_2124769
3170450	MBTD1	-0.342415737365525	6.5540634118287	-8.7278824654503	0.000110949638111469	0.0111438150771676	1.88866837151724	ILMN_2101650
4200670	LOC643882	-0.361481131329182	6.71478232138368	-8.7233356947105	0.000111281432263422	0.0111438150771676	1.88552784033534	ILMN_1746919
1030053	MZF1	-0.476047107623823	7.53532852859193	-8.71555210159222	0.000111852085464652	0.0111438150771676	1.88014773593471	ILMN_1749838
380685	SNORD3D	-1.02272905543231	7.08866120939518	-8.71172804721443	0.000112133679864367	0.0111438150771676	1.87750272775769	ILMN_3242315
1230280	N6AMT1	-0.325681651407795	6.62026569545442	-8.71128999536875	0.000112165989070267	0.0111438150771676	1.87719966270929	ILMN_2315569
5700279	PRIM2	0.338567553948167	6.64555405088839	8.70976803971141	0.000112278326686272	0.0111438150771676	1.87614658183507	ILMN_1694100
240097	CWF19L1	-0.530794249615623	8.80148319918187	-8.70810312609926	0.000112401364668429	0.0111438150771676	1.87499437158323	ILMN_1651886
6650451	MYCBP2	0.35022814028893	8.22035955432448	8.7039787622155	0.000112706826722612	0.0111438150771676	1.87213912967429	ILMN_1811972
770079	ATP2A2	0.303984008397604	6.81252495686431	8.69975113160921	0.000113020929761271	0.0111438150771676	1.86921097854638	ILMN_1655884
2060372	LOC728565	-0.539153054203397	7.73689189883147	-8.6995972974742	0.000113032378273576	0.0111438150771676	1.86910440249676	ILMN_1682288
5810228	ANKRD44	-0.527586667060132	6.6257621895101	-8.68245119720499	0.000114316822511662	0.0112320320237181	1.85721366984786	ILMN_2059844
1260543	ARHGAP21	0.554089556943838	7.95140201336271	8.6813238075789	0.000114401864535894	0.0112320320237181	1.85643100074414	ILMN_1811592
1710070	ITGAM	0.782714029945747	9.22638003804421	8.66864737602731	0.000115363114511724	0.0113029579048412	1.8476235624555	ILMN_1685009
6620601	ZBTB40	-0.37789742102426	7.14154519132295	-8.65514972152912	0.00011639687835247	0.0113298170300475	1.83823126538134	ILMN_1784037
3990224	TNFRSF25	-0.734258476099079	8.28735640856563	-8.65487280245402	0.000116418198551948	0.0113298170300475	1.8380384177484	ILMN_1765109
2340072	PARP12	-0.510127535184322	8.18667354487208	-8.65040473034048	0.000116762821111666	0.0113298170300475	1.83492597391704	ILMN_1718558
840703	RRP7B	-0.422146339250968	13.2366216538281	-8.64786968466286	0.000116958871599826	0.0113298170300475	1.83315934993577	ILMN_3241853
4780187	HS.19339	0.302780006966447	7.55660966154508	8.64677070490209	0.00011704398015768	0.0113298170300475	1.83239333034063	ILMN_1856480
6400639	MGC18216	0.360949698838092	7.61870302102145	8.64638666183394	0.000117073738513899	0.0113298170300475	1.83212561848604	ILMN_1744023
7550487	LOC730993	-0.89030697114528	7.08406096005829	-8.63108117286448	0.000118266839382908	0.0114219217145252	1.82144659247066	ILMN_3301585
4670681	RAB12	-0.763670256630298	6.98943904154036	-8.62012296332854	0.000119129662774895	0.0114813424701559	1.81378906832134	ILMN_1670666
3400327	LOC642921	-0.487665777926718	6.72778911185082	-8.61425486952634	0.000119594681641727	0.0114813424701559	1.80968446050838	ILMN_1669057
2320286	JARID2	0.394900611843174	8.68763149128318	8.61406259687748	0.000119609953675524	0.0114813424701559	1.80954992232794	ILMN_1764177
1230164	HS.534061	1.04181236044242	7.6033331972323	8.60209404013781	0.000120565040663851	0.011549593966266	1.80116927000899	ILMN_1816342
870630	CA2	1.0639149333354	8.45252946479384	8.59097227676202	0.000121460433232118	0.0116118627916031	1.79337106475796	ILMN_1662795
7000376	C20ORF191	0.28690072405211	7.42960306064469	8.58612634756772	0.00012185296335268	0.011621948961941	1.7899700950185	ILMN_2044027
6420142	HSPBAP1	-0.261335117160269	7.6448977555156	-8.58361317712662	0.000122057110370954	0.011621948961941	1.78820554398315	ILMN_1797031
1850273	SNORD99	-0.245264530648931	6.56224674806462	-8.57709620329259	0.000122588327105236	0.0116405790167997	1.78362742296388	ILMN_3248703
3930154	H2AFY	0.267202429011079	8.09531227657635	8.5751836264703	0.000122744731512859	0.0116405790167997	1.78228319173589	ILMN_1674034
10102	LIN52	-0.301920564497572	6.71958223285213	-8.56866207443317	0.000123279773266267	0.0116679374205591	1.77769733962557	ILMN_1797055
2510446	LOC100130276	-0.722323802409273	6.96834486053015	-8.56230916340569	0.000123803563052573	0.0116941237811116	1.7732267112729	ILMN_3267800
5810685	THBS1	0.489545334277807	6.78781209637823	8.54883183284136	0.000124923259658381	0.0117763813083935	1.76373153212598	ILMN_1686116
3830661	HS.298873	-0.248558260718367	6.54873691415231	-8.52167205954939	0.000127215307090908	0.0119686083050955	1.74455111398001	ILMN_1826471
1010768	NDUFB6	-0.403926232009569	8.92313197326825	-8.51559906696859	0.000127734415603849	0.0119936026778193	1.74025397354755	ILMN_1763147
1440209	RGS10	0.624411769097608	8.58071889320969	8.51150407317546	0.000128085824990312	0.0120027831604287	1.7373547029505	ILMN_1668559
2070451	PAQR8	-0.362780143598357	7.78617868282623	-8.49187835125162	0.000129785520194984	0.012120987873116	1.72344028379898	ILMN_1694589
2120435	LOC642393	-0.258594272801088	6.60480935188193	-8.49027980727102	0.000129925102750804	0.012120987873116	1.72230552264903	ILMN_1745214
4880445	NUCKS1	0.389400873507626	10.1545622270523	8.48799789440707	0.000130124655628551	0.012120987873116	1.72068528846782	ILMN_3251404
3180327	POLR2J2	-0.274562663736583	7.28746940467363	-8.4851777936015	0.000130371760611458	0.012120987873116	1.71868232343921	ILMN_3241970
7550452	MRP63	-0.512722464183972	7.27635111675289	-8.47756049407595	0.000131041914023517	0.0121418159050403	1.71326885283757	ILMN_2203807
2650468	BTF3	0.613878253088369	11.9794931876366	8.47680121633262	0.000131108930699144	0.0121418159050403	1.71272898317111	ILMN_2319414
4780224	STMN3	-0.537946230848412	9.28571788198968	-8.46939557079484	0.000131764653762791	0.0121636521131306	1.70746081811476	ILMN_3244117
3180609	LOC100008588	1.76923553006058	9.78434108691219	8.46556403055874	0.000132105393873858	0.0121636521131306	1.70473337057813	ILMN_3243593
670136	FLJ38717	-0.963084411186475	7.61721775186032	-8.46544691466251	0.000132115824993113	0.0121636521131306	1.70464998334264	ILMN_1771320
160079	MGC10997	-0.319694055323026	9.66937398226969	-8.4492260016841	0.000133569770249138	0.0122736354126213	1.69308950070954	ILMN_2147251
3890349	HIST1H4C	-0.564279552132733	11.6051998467669	-8.44195563243601	0.000134227414464026	0.0123087373525862	1.68790082271242	ILMN_2075334
4180369	ATP2B4	-0.297316096427769	6.65461144708859	-8.43522340017259	0.000134839706775815	0.0123087373525862	1.68309224157755	ILMN_1664772
1170630	ANKRA2	-0.499939626997676	7.5692281915615	-8.43268135340593	0.000135071740045688	0.0123087373525862	1.6812755621325	ILMN_1687351
5080630	LOC100129907	-0.262214507626464	6.80677264924535	-8.43045964181491	0.000135274910154376	0.0123087373525862	1.67968736589083	ILMN_3271587
70753	C9ORF123	-0.416381018825489	7.29961654708474	-8.42978542288592	0.00013533663538732	0.0123087373525862	1.6792053166279	ILMN_1769409
3930463	LOC100131452	-0.321995793619786	6.5321835421502	-8.42786776345535	0.000135512375815088	0.0123087373525862	1.67783403013337	ILMN_3291673
6760762	CCDC84	-0.525925165626746	7.09182121916869	-8.41950893287616	0.000136281479966496	0.0123548821388017	1.67185315242652	ILMN_1709227
520403	PRO1853	-0.709795708393888	7.11828080139769	-8.41666271863514	0.000136544508691976	0.0123550588620084	1.66981529670704	ILMN_2394132
3780138	USP34	0.439974855157418	7.53518531104006	8.4071108138245	0.000137431514640985	0.0123908302734724	1.66297125062441	ILMN_1739454
7200743	SLAMF6	-0.488540311936042	9.43630010677986	-8.40464195968329	0.000137661854007977	0.0123908302734724	1.66120103630453	ILMN_2196078
4760053	C2ORF89	-0.425373978474249	7.83059117085245	-8.40174960449863	0.000137932270632298	0.0123908302734724	1.65912650869696	ILMN_3235176
3060022	PHF13	0.247516838439313	7.57057389717691	8.40096156091497	0.000138006053590036	0.0123908302734724	1.65856116570809	ILMN_1761560
3060128	CHSY1	0.239418480593302	9.3482054685236	8.39660347795935	0.000138414913441197	0.0123908302734724	1.65543372578202	ILMN_1791576
450561	LOC100133772	-1.32565318341736	10.6497162436916	-8.39558296699607	0.000138510855496627	0.0123908302734724	1.65470115629912	ILMN_3240943
7050746	GLTSCR1	0.560879432608256	7.50874630816215	8.39025223076273	0.000139013263814346	0.012412310723559	1.65087307684124	ILMN_1782829
1410653	TERF2IP	0.370921780013875	8.68656990672338	8.37318237745816	0.000140636221870874	0.0125335742515921	1.63859876101009	ILMN_1657983
4040086	LOC642035	-0.4750799056844	7.07365941391292	-8.36244266275117	0.000141668501290953	0.0126018392605108	1.63086353839051	ILMN_1657996
20050	ATG10	-0.497110255560185	7.66273862202714	-8.35642563431001	0.000142250655959345	0.0126108008583097	1.62652551642297	ILMN_1748968
2690711	ZNF320	-0.253340460527016	6.71173664534397	-8.3558941109207	0.000142302213687581	0.0126108008583097	1.62614216242022	ILMN_2103480
5890739	TAGAP	-0.843224780338902	7.47736434740104	-8.34854980458229	0.000143016816889293	0.0126504389264523	1.62084271661603	ILMN_1739985
1940288	TYSND1	-0.314828183704758	7.73902423560766	-8.34580905046887	0.000143284550575739	0.012650475348686	1.61886388660048	ILMN_1775677
7050139	DKFZP586I1420	-0.42495638421825	7.16541159461799	-8.33113027670643	0.000144728317752892	0.0127541493128866	1.6082548641885	ILMN_2216838
7330408	MGC12760	-0.416897432918746	6.72885414423251	-8.32457414483106	0.000145378565940877	0.0127876391747586	1.60351049472605	ILMN_1780496
2000364	TMEM156	-0.358813199468172	7.64196851560815	-8.30250517640436	0.000147592239276341	0.0129358301964265	1.58751312642018	ILMN_2095660
270398	LOC642367	-0.502482045475156	7.00852610842742	-8.30232959858754	0.000147610005833745	0.0129358301964265	1.587385685786	ILMN_3292082
1340403	LOC100128460	-0.344960757097011	6.74551068037182	-8.28845697295927	0.000149021574571622	0.0130209785917467	1.57730805637536	ILMN_3187283
6560373	RAB24	-0.482011156991774	10.0519864919718	-8.28737878359244	0.000149131931549705	0.0130209785917467	1.57652412252133	ILMN_1677843
3420377	RPRD2	0.393209246655312	7.27553140272294	8.27251919678485	0.000150662488489773	0.0131282678579846	1.5657097463428	ILMN_3238889
7100307	LOC441087	-1.10130424680114	11.0860080931384	-8.27007882481429	0.000150915574134008	0.0131282678579846	1.56393189179722	ILMN_1742163
6580612	NUP43	-0.479643826718525	8.28744010520176	-8.26139076268685	0.000151820573133862	0.0131827614356216	1.55759830331858	ILMN_1661432
2230528	MMS19L	-0.36293145277683	8.13754458061506	-8.25647563872728	0.000152335325845202	0.0131948953685701	1.55401228959592	ILMN_2174394
7040307	UQCC	-0.277303349245966	7.55041665116921	-8.25251050428183	0.000152752051445491	0.0131948953685701	1.55111785124736	ILMN_1745152
6220044	EIF4G2	0.35547229421665	10.4387378186942	8.25208552401825	0.000152796793567112	0.0131948953685701	1.55080754656412	ILMN_1761519
1940524	STS-1	0.279828802715762	8.06170556433057	8.2441357115345	0.000153636539044467	0.0132432457872519	1.54500000355905	ILMN_1653856
3180176	SYNJ2BP	-0.556621131807833	7.45334377524453	-8.2398945134506	0.000154086711781692	0.0132479864556779	1.54189945500455	ILMN_1697793
6350341	SDHAP3	-0.309088912555138	6.83797331036133	-8.23463276643984	0.000154647319291761	0.0132479864556779	1.53805065692965	ILMN_2148679
5420373	FUT6	-0.384089459247879	6.64284342659132	-8.23342187918014	0.000154776663972745	0.0132479864556779	1.53716459129284	ILMN_2312228
380369	TRRAP	0.485784764131044	8.40070454246266	8.2330975555167	0.000154811328740568	0.0132479864556779	1.53692724609894	ILMN_1660368
6290296	NDUFB7	-0.368780335797034	7.97321657166006	-8.22369454452542	0.000155820247296477	0.01331025552854	1.53004199375756	ILMN_1813604
7050050	CD33	-0.268693110733867	7.9634973293912	-8.22078888141722	0.00015613354581258	0.013312987006286	1.52791279626378	ILMN_1747622
3450092	PELI1	0.351056298847884	8.86775034030748	8.21566802909219	0.000156687459319012	0.0133361881966791	1.52415857180053	ILMN_1679268
2490619	LOC100129441	-0.272714534855297	6.77839945647386	-8.20522577346713	0.000157823999700391	0.0134088063515649	1.51649600310031	ILMN_3182020
6590685	MTMR12	0.412121141650223	6.98370070722821	8.20096230052808	0.00015829076271198	0.013409231004889	1.51336471100543	ILMN_1802831
3610259	TUBB	0.258928938305021	7.07520316039493	8.20000570006748	0.000158395708888552	0.013409231004889	1.51266192098249	ILMN_1665583
3180324	FLJ10213	-0.974784388266581	7.37471819773782	-8.19074969470734	0.00015941530629386	0.0134481227443528	1.50585763318699	ILMN_2186877
4570075	KIAA1641	-0.311258859010133	6.99844387725406	-8.1896053580065	0.000159541884602787	0.0134481227443528	1.50501588567638	ILMN_1699521
270259	NUDT1	0.475063009992442	6.95648165133663	8.18810835361735	0.00015970764707069	0.0134481227443528	1.50391455076022	ILMN_1654068
160121	SYNE2	0.368444069532348	7.70323724509699	8.17919873414429	0.000160698312494904	0.0135075066468852	1.49735574548434	ILMN_2391419
4050463	TMEM218	-0.310413397332221	7.82483686586296	-8.17057307354291	0.000161664144505886	0.0135645962951277	1.49099933782797	ILMN_2395856
240722	OAS2	0.245904979752792	6.78198214055538	8.16106122503123	0.000162736955264444	0.0136304441309368	1.48398229866772	ILMN_1736729
1340470	CECR5	-0.244786109003795	7.82563715239058	-8.15395648404187	0.000163543620225698	0.0136565434947462	1.47873582358806	ILMN_1654690
1470685	ITGB3	0.857381284533427	7.14744654037734	8.15219306927944	0.000163744548341508	0.0136565434947462	1.4774329460508	ILMN_1733324
6370202	RBBP4	-0.390667299691146	7.46692699585802	-8.15070515545227	0.000163914306046021	0.0136565434947462	1.47633340573021	ILMN_3251085
7050358	LOC644634	-0.320458026406244	7.08406211233909	-8.14226428694374	0.000164881174064075	0.0136954747700501	1.47009206516614	ILMN_1763882
1510280	HS.145444	-0.256628331168922	6.59340462284691	-8.14157523206761	0.000164960391753028	0.0136954747700501	1.46958228700956	ILMN_1820295
5810709	LOC644330	0.326049288108715	7.12614228906585	8.13851109012122	0.00016531319362459	0.0137007290050727	1.46731485845023	ILMN_1686388
270039	HM13	-0.47269500468637	6.91193009579466	-8.13500146691829	0.00016571835448946	0.0137102966599732	1.46471675942497	ILMN_1766269
4180180	LOC100133950	-0.385006453381088	6.79198993280521	-8.11681018570229	0.000167836797910916	0.0138613277269429	1.45123267166138	ILMN_3239388
1980259	C15ORF28	-0.930365954927029	7.34643923858082	-8.0919270847143	0.000170785168446821	0.0140802552724894	1.4327407848096	ILMN_1686662
6370110	LOC100130905	0.787596358817497	7.20425308943424	8.0873858532476	0.000171329658409101	0.0141005798693807	1.42936002137129	ILMN_3253627
780600	HCP5	-0.231700040823264	10.5989639443278	-8.07640813419708	0.000172654143915175	0.0141696027474339	1.42117995538238	ILMN_1803945
2230241	F13A1	1.01243671597658	8.74491613607253	8.07525385882888	0.000172794092622371	0.0141696027474339	1.42031922003578	ILMN_1717163
7210717	FGD2	-0.391275423898397	8.6663766046264	-8.07300939797845	0.000173066593158016	0.0141696027474339	1.41864519994607	ILMN_2115005
7380672	LOC646916	-0.256959028569501	6.57569904504262	-8.06947724938879	0.000173496433619256	0.0141802620520968	1.41600985239788	ILMN_3245074
7210128	NOTCH2	0.270632852644408	7.48884440102134	8.06065059814686	0.00017457595994605	0.0142438933664258	1.40941937984922	ILMN_2405297
4060075	SPTA1	0.461582382218116	6.73819003513266	8.05105588863812	0.000175758193972988	0.01431567127949	1.40224751632822	ILMN_1717935
510209	LOC643310	0.592009915192482	8.95820998563272	8.0479577974936	0.00017614189672889	0.0143222731596242	1.39992998866296	ILMN_1756139
6100064	CRYGS	-0.318528734044133	6.68183800451177	-8.04455663781166	0.000176564244589334	0.0143319892739297	1.39738475843534	ILMN_1792597
4730543	SFRS5	-0.325139574242025	9.72618479683576	-8.03738230675975	0.000177458960446798	0.014365775000945	1.39201249822272	ILMN_1761996
50594	LOC91316	-0.283700522121894	6.93565986187104	-8.03296257541871	0.000178012743135362	0.014365775000945	1.38870062522823	ILMN_3235718
3450725	PCYOX1	0.250990515564269	6.99981845964566	8.0323429058598	0.000178090545101782	0.014365775000945	1.38823614275367	ILMN_1679725
380202	NUAK2	0.802681369854324	7.54697176617869	8.03151347072986	0.000178194745167354	0.014365775000945	1.38761437330851	ILMN_1789793
840402	SPEN	0.35707518225019	8.67296351848027	8.01499282084788	0.000180284872492836	0.0145052700581226	1.37521708702661	ILMN_1802611
840168	CYBB	0.393212134625997	8.4360717659113	8.01173119289871	0.00018070084506221	0.0145052700581226	1.37276661389946	ILMN_1682312
6110736	IRS2	0.362325194036481	7.90872811633106	8.00746801206394	0.000181246215886938	0.0145052700581226	1.36956222165925	ILMN_2083469
20671	PSME4	0.401517995174416	8.82318909275799	8.00627108563263	0.000181399673751533	0.0145052700581226	1.3686622643801	ILMN_1763540
3400279	NFX1	-0.271978021206676	6.47483504663408	-8.00581927260236	0.000181457639507398	0.0145052700581226	1.36832251691182	ILMN_1795025
1050500	PLEC1	0.385129054723653	7.01998164453432	7.98395392630446	0.000184288496708042	0.0147067192743924	1.35185846251977	ILMN_1744268
4060044	LOC100130367	-0.389511376572827	6.65179642337739	-7.97432065875383	0.000185551783867247	0.0147826044914979	1.34459109697239	ILMN_3273065
6520280	ZSCAN18	-0.344930739664345	7.7780187527516	-7.96924905754577	0.000186220862285946	0.0147877546570152	1.34076167757024	ILMN_1654946
4050195	FAM10A4	0.477427733898842	8.82263696619314	7.96909371306858	0.000186241400071446	0.0147877546570152	1.34064434452437	ILMN_1726308
6590441	TRIP12	0.513954051955225	8.9433949659258	7.96318962420862	0.000187023901618411	0.0148043138315446	1.33618330655809	ILMN_1720241
3610717	ZNF674	-0.357161816850266	13.289718517526	-7.9618589337905	0.000187200786910826	0.0148043138315446	1.33517741926843	ILMN_3237839
5080167	NOTCH1	0.635019260005758	9.34457032270104	7.96022024993638	0.000187418877301502	0.0148043138315446	1.33393849386634	ILMN_1729161
7000398	NT5C3	0.757893257463574	8.58422355313392	7.95776493175744	0.000187746199475361	0.0148043138315446	1.33208169488218	ILMN_1769734
1430634	MGC33556	-0.296193931013737	7.67944601165071	-7.95436035544378	0.000188201156701077	0.0148043138315446	1.32950612380699	ILMN_1663068
1050068	F2RL1	0.248229857518539	7.70512711595323	7.95342057132251	0.000188326964194785	0.0148043138315446	1.32879498845154	ILMN_2041190
5310162	LOC646897	-0.232810724506525	6.52076313115406	-7.94994781292165	0.000188792696613495	0.0148163130710455	1.32616645053275	ILMN_1693225
2600646	WDR45L	0.23476308058645	6.99497707525784	7.94227668390459	0.000189826173920841	0.0148689093179917	1.32035625508082	ILMN_1685763
5260021	HS.135282	-0.424969364239341	6.84328974497085	-7.93831538622459	0.000190362397184358	0.0148689093179917	1.31735382046692	ILMN_1821473
3610192	LOC441268	-0.506604670233531	7.25653116438068	-7.93630799824397	0.000190634793018544	0.0148689093179917	1.31583178861443	ILMN_1675258
4150121	LOC391334	-0.272064431725114	6.85474179287234	-7.93568302386382	0.000190719691397861	0.0148689093179917	1.31535784836128	ILMN_3283244
7150438	EXOSC1	-0.228748627565471	6.57531412106838	-7.93159978135307	0.000191275442033182	0.0148821757274797	1.31226050097601	ILMN_1701839
270133	C1ORF128	0.44934469722534	9.73383749723733	7.92914345608684	0.0001916106574358	0.0148821757274797	1.31039651785982	ILMN_1784207
6960382	ING2	0.263476789663081	7.35881931111797	7.92751475783121	0.000191833298686952	0.0148821757274797	1.30916027503109	ILMN_2085722
1410408	ARID5B	0.297275972440647	7.85255636129384	7.92394364623951	0.00019232250733782	0.0148957086984413	1.30644881712183	ILMN_1721626
6060592	GNAI3	0.276940875677139	7.8789417775904	7.90367907289764	0.000195125871928786	0.0150881399302058	1.29104025817252	ILMN_1696003
6940039	SORL1	1.16537563382702	10.801836270743	7.89663736953853	0.000196110983741268	0.0151395759928027	1.28567712507903	ILMN_1759818
2680438	C2ORF28	-0.281617896486386	9.12612176361442	-7.885104458322	0.000197736775882773	0.0152022701651616	1.27688351013402	ILMN_1774584
4210551	LOC100129211	-1.49803897558531	8.90346016056816	-7.88316208085879	0.000198012114031127	0.0152022701651616	1.27540127886636	ILMN_3238053
3310484	C7ORF54	-0.802289488949471	7.15582267905111	-7.88197021335693	0.000198181283168803	0.0152022701651616	1.27449159048668	ILMN_1655961
2480309	KIAA0492	-0.292546056453383	6.65798912281772	-7.88178156708455	0.000198208074126845	0.0152022701651616	1.27434759490666	ILMN_1745841
2760102	ANKMY1	-0.442731473868674	7.18498698922131	-7.86972502645991	0.000199928972925219	0.015309447873366	1.26513789605682	ILMN_1675483
7050136	RAB22A	0.283512843530151	8.26778559493019	7.85759431260237	0.00020167781287517	0.0154184154098412	1.2558579627147	ILMN_1786976
1980075	RAX2	-0.345075107051117	6.68818409454005	-7.85374741587411	0.000202236072737117	0.0154361575324816	1.25291225825258	ILMN_3239653
510129	AP4B1	-0.403255222422204	7.99547386992742	-7.84255584113443	0.00020387031507656	0.0155332676553489	1.24433466322681	ILMN_1669377
4490671	MIF	-0.269629489234323	9.40378446959426	-7.83835390403592	0.000204487815185239	0.0155332676553489	1.24111115344132	ILMN_1807074
460129	NAT9	-0.26435231124037	7.09046520926561	-7.83831818053293	0.000204493074177088	0.0155332676553489	1.24108374116897	ILMN_1776088
610341	WAC	0.370904639341445	9.12744662234686	7.83408200393824	0.000205117801212319	0.0155557527352093	1.23783228775326	ILMN_2323526
3800730	GNA13	0.274536966809763	9.27785746337128	7.82962973730816	0.000205776761164251	0.0155807578697214	1.23441317488305	ILMN_1758906
780717	LOC158301	-0.579488940847627	6.78703958615206	-7.81832427258426	0.000207460992545199	0.0156393983574135	1.22572285409303	ILMN_1767263
1440577	LOC100131541	-0.589419118308127	7.18193287192783	-7.81797131906098	0.000207513828224527	0.0156393983574135	1.22545135269958	ILMN_3285162
3450600	DYNC1H1	0.66156240164128	8.03905225199476	7.81777863757492	0.000207542678368989	0.0156393983574135	1.2253031319831	ILMN_1780302
2070367	SERTAD2	0.395982332225469	9.05820684567061	7.80811575254206	0.000208995428526596	0.0157127604111577	1.21786548540665	ILMN_1651347
3520259	LOC730202	-0.271928631308156	6.49369823198515	-7.80689166727152	0.000209180294128211	0.0157127604111577	1.2169226684352	ILMN_3304396
2260349	MIR1974	1.58996224418488	11.0560248647439	7.79168210650041	0.000211493037579946	0.0158285203680851	1.20519623639369	ILMN_3308961
5910746	PRO0628	-0.33507815483403	6.65835737841324	-7.78983357882027	0.00021177611938133	0.0158285203680851	1.20376956103342	ILMN_2213834
5860037	UBR4	0.640364007361929	8.24552193361342	7.788340097927	0.000212005147649323	0.0158285203680851	1.20261667315516	ILMN_1699226
1510296	ASNS	-0.250695139771395	7.60015916323487	-7.78798729125076	0.000212059292804047	0.0158285203680851	1.20234429459164	ILMN_1796417
4210392	LOC646808	-0.2594724227557	6.70294688437466	-7.783309218789	0.000212778739681988	0.0158572099180641	1.19873156152023	ILMN_3288755
4780048	FBXO7	1.2931723523727	10.8427135069609	7.7783952949529	0.000213537480432332	0.0158887329976404	1.19493447422553	ILMN_1745962
1940300	VAPA	-0.354813129558607	6.81314264492435	-7.77390433363731	0.000214233633039377	0.0158910870108964	1.19146223353077	ILMN_1779410
4210544	SELPLG	-0.480584327927197	7.70827558588426	-7.77220771052978	0.000214497308259146	0.0158910870108964	1.19014997530579	ILMN_1734855
2030433	HSCB	-0.57417739383296	7.44329936053635	-7.77169849674932	0.000214576518816702	0.0158910870108964	1.1897560695392	ILMN_2184789
1410113	ARL4A	1.05850759072859	7.4708837588197	7.76775327686503	0.000215191356203666	0.0158939520268077	1.18670339095128	ILMN_1775405
2690187	AFAP1	0.332794513612839	6.80793587030212	7.76714119162493	0.000215286927058381	0.0158939520268077	1.1862296486447	ILMN_1701998
7040674	ANO6	0.503562266775074	7.85497513941924	7.75577895105848	0.000217069910332844	0.0159718552253779	1.17742908042999	ILMN_1674941
1940402	PLIN5	-0.925395776551261	7.87651651219418	-7.754949226304	0.0002172007755476	0.0159718552253779	1.17678594416036	ILMN_2209993
360719	CD44	-0.430013845705165	6.9427146366321	-7.75397426173264	0.000217354664014188	0.0159718552253779	1.17603014657303	ILMN_1778625
2030041	DDEF2	0.342886279054786	6.79174324912638	7.75110948309281	0.000217807566162157	0.0159803216333205	1.17380883612025	ILMN_1757237
5390767	SNORA2B	-0.476758343517552	6.60719429071076	-7.74141102401417	0.000219348895308547	0.0160684950041585	1.1662830270788	ILMN_3249538
5290474	SMARCA2	0.310702698977851	8.99690743261016	7.7316325718235	0.000220915637599149	0.0161582545874877	1.15868613694122	ILMN_1791702
150315	C21ORF7	1.26759885188298	10.1183436198531	7.72404438745744	0.000222140309145279	0.0162009455499563	1.15278462562668	ILMN_1699071
2900068	VCL	0.593825257161227	7.22695909424728	7.72080523287901	0.000222665456428673	0.0162009455499563	1.15026379479558	ILMN_2413527
290600	ZNF738	-1.2211910879453	10.2920046843721	-7.72073741107833	0.0002226764672581	0.0162009455499563	1.15021100269842	ILMN_3225102
2470348	NFKBIZ	-0.389364639785239	9.07079480950115	-7.71836281311693	0.000223062376469249	0.0162009455499563	1.14836235405955	ILMN_1719695
2060477	AGPAT9	0.250004355890284	8.09614732819191	7.71744924860406	0.000223211049565148	0.0162009455499563	1.14765099217295	ILMN_1794875
1010682	ARIH2	-0.220978847737691	8.03559682519919	-7.69855623352731	0.000226311358129383	0.0163980181184728	1.1329218478704	ILMN_1792825
3870332	LOC728779	-0.484614245184429	7.05560341050884	-7.69669607418308	0.000226619272858467	0.0163980181184728	1.13146981530806	ILMN_3305508
990358	LIMS1	0.492101607605698	9.44885835567842	7.69155149884325	0.000227473370545307	0.016434690556207	1.1274522635185	ILMN_1733176
1030427	CUTA	-0.284014028972095	9.41825564202199	-7.68728691423109	0.000228184176745814	0.0164524180177305	1.12412000852879	ILMN_1712390
730482	IKZF1	0.316694123845699	8.38609318431837	7.6843210779553	0.00022868001631799	0.0164524180177305	1.12180154397755	ILMN_1676575
6900768	HS.162932	-0.449572637454916	6.84773052911515	-7.68383305819745	0.000228761723805901	0.0164524180177305	1.12141996686199	ILMN_1823533
3870408	DUSP18	-0.486741513075423	7.92397183491077	-7.67414735229656	0.000230390326504726	0.0165261768987856	1.11384211368275	ILMN_1734288
510242	KIAA0408	-0.399076821730414	6.81217103721282	-7.67321161368222	0.000230548370495995	0.0165261768987856	1.11310953996181	ILMN_1661519
7000341	LOC647834	-0.41620614030672	6.80500404742704	-7.66975014253231	0.000231134087935563	0.0165261768987856	1.11039888502731	ILMN_1693740
6020097	SERPINA1	0.24957299140701	6.6658056933117	7.669454556822	0.000231184183314584	0.0165261768987856	1.11016736066489	ILMN_2256050
2490674	C19ORF39	-0.376772826562306	6.64262720579666	-7.66735748131678	0.000231539950528451	0.0165266441611733	1.1085245373428	ILMN_1707943
290348	POFUT1	-1.02027546029781	11.5314880062211	-7.66278636786444	0.000232317617832014	0.0165345820755153	1.10494212256125	ILMN_2276758
3170037	HS.582113	-0.423873139202943	6.77849105661146	-7.66251478336842	0.000232363915872299	0.0165345820755153	1.10472921678376	ILMN_1910550
3130291	C12ORF57	-0.465582895420251	9.46086712441232	-7.66054894004765	0.000232699356809441	0.0165345820755153	1.10318790392004	ILMN_1812191
6550195	ITFG2	-0.268078139899434	7.57469407088618	-7.65725303871687	0.000233263000445454	0.0165497825638384	1.10060293173775	ILMN_1701244
1010161	ARL4A	0.629748208712496	7.0109635116216	7.63550989575429	0.000237020910804821	0.0167912283862523	1.08352365274886	ILMN_1704842
5050382	SPARC	0.349798805780152	6.74774879139304	7.62745791253584	0.000238430158192528	0.0168440629642731	1.07718725830954	ILMN_1796734
5390725	SSTR2	-1.28732377863363	7.86560813253231	-7.6271821764876	0.00023847858728447	0.0168440629642731	1.07697016101348	ILMN_2152257
2360390	LOC100130229	-0.959363115886825	7.05445958515513	-7.62291728853638	0.000239229094403926	0.0168718903643473	1.07361132100959	ILMN_3274045
7570184	LOC283663	-0.219484657876071	6.75088306247646	-7.61212756136185	0.000241139942555548	0.0169462163090383	1.06510595780943	ILMN_3236036
2060274	PREB	-0.301507294289784	7.33485151132944	-7.61106582738884	0.000241328919854554	0.0169462163090383	1.06426840230541	ILMN_1733930
2190221	EIF3L	0.398183464162096	10.5666632993711	7.61090666482052	0.000241357263746842	0.0169462163090383	1.06414283651616	ILMN_1762725
1260066	HS.34558	-0.646285783646309	7.25022155472669	-7.57734556345499	0.000247420179347633	0.0173461705885453	1.03761112215356	ILMN_1909770
7040139	ZNF324	-0.463193567106343	7.33281843876798	-7.5603241152828	0.000250561890410832	0.0175404442898104	1.0241129739864	ILMN_1745784
6220551	DYRK1A	0.264026804150955	8.15015076582558	7.55274856798839	0.000251974849558177	0.0175913043205512	1.01809641534389	ILMN_1664560
2970685	CLK3	0.390985905019742	7.03944834130163	7.55244386235344	0.00025203187307089	0.0175913043205512	1.0178542984861	ILMN_1695961
6280326	HDC	-0.393612334553207	7.49704982719069	-7.54935475098954	0.000252610815814086	0.0176057461513549	1.01539920095767	ILMN_1792323
5960079	HS.374257	0.437085498887555	7.15536626002154	7.54148492313443	0.000254092644808454	0.0176703940066252	1.00914037083206	ILMN_1860638
6220242	ETFB	0.266730476011286	7.21673677624602	7.54046617621771	0.00025428519575073	0.0176703940066252	1.00832972398251	ILMN_1729374
6100424	HEMGN	0.989324827723306	7.23554128169229	7.53569619228574	0.000255188990616828	0.0176712599011417	1.0045327553715	ILMN_1680094
2470520	RBMS1	0.272265331688374	8.16572045208578	7.53432233494232	0.000255449986572954	0.0176712599011417	1.00343873369615	ILMN_2358540
6860347	FAM46C	0.695906731476585	10.2913942700562	7.53351267493497	0.000255603943727078	0.0176712599011417	1.00279390354093	ILMN_1713266
2360392	SLC25A28	-0.461703130377304	8.73490679316202	-7.53252797504915	0.000255791328366377	0.0176712599011417	1.00200958134953	ILMN_1790472
7510209	LOC646347	0.320123234622836	7.86234499457046	7.52517275050216	0.000257195999165817	0.017742399808344	0.996148071058519	ILMN_3198367
6290598	TMEM138	-0.289370317465484	7.23943256755412	-7.52079009381442	0.000258037190992789	0.0177745181795513	0.992652928343764	ILMN_1664761
7330128	POLR2J4	-0.81924709609079	6.83236409126686	-7.51151152317847	0.000259828530945421	0.0178718976307124	0.985247094032943	ILMN_1762769
5090561	ATP5EP2	0.562426015523716	12.7578353092262	7.5077555167902	0.000260557729535528	0.0178960427210592	0.982246771208054	ILMN_1756674
770520	TAF4	0.287605698232712	7.71064218918853	7.4963051394868	0.000262795268698308	0.0180235659429131	0.97309155638602	ILMN_1737535
2320114	KLF13	0.604902080323553	9.36391933252881	7.49304534987836	0.00026343629828295	0.0180413834206137	0.97048280818567	ILMN_1679929
6040112	DPH2	-0.254328758081768	7.39022127193184	-7.48498936483865	0.000265028201868082	0.0181241757182128	0.964031253769441	ILMN_2375418
2320452	LOC284757	-0.526000890165001	7.03507086650294	-7.48058090428082	0.000265904009502123	0.018124757946932	0.96049806677769	ILMN_1657398
4220440	IQGAP2	0.464414527127788	8.12183404939545	7.4794797104363	0.000266123296655625	0.018124757946932	0.959615208308771	ILMN_1769433
1230307	RRBP1	0.221573114784581	6.70161172672458	7.47916643547316	0.00026618571884956	0.018124757946932	0.959364024923229	ILMN_1803810
940300	C17ORF90	-0.347326649208123	8.33816535158884	-7.47228924301456	0.000267560290222608	0.0181903726959684	0.953847454628544	ILMN_2043615
6550603	HMGCR	0.280809832237015	8.28035608350195	7.46863317279135	0.000268294359507315	0.0181903726959684	0.950912814202493	ILMN_1657395
2760156	FAM63A	-0.471487825905541	8.49033993105655	-7.46644771146939	0.000268734262392707	0.0181903726959684	0.949157963659289	ILMN_1689552
5890414	FYB	0.278615220132254	10.9192376537077	7.46594481816646	0.00026883560493908	0.0181903726959684	0.948754090531093	ILMN_1796537
6940259	LOC728953	-0.26786188070715	6.71843858043641	-7.46477609228766	0.000269071294870948	0.0181903726959684	0.947815391001509	ILMN_3234384
4150494	NIPBL	0.404452903968276	8.14324118294343	7.46081338409137	0.000269872197686669	0.018218490743404	0.944631606416721	ILMN_2264625
4670563	LOC255167	-1.66299789051983	10.6882749666076	-7.44801725746274	0.000272477168189675	0.0183681439177208	0.934340079794003	ILMN_3206804
5270730	ACTB	0.885945928173777	12.2769604847177	7.44242969073003	0.000273623700915037	0.0184191954458069	0.9298410653763	ILMN_1777296
6840475	HS.397465	0.463828997819474	7.09364198011134	7.43329878171055	0.000275509243355185	0.0184973418716077	0.922482317561814	ILMN_1912737
110576	SNORA23	-0.274542833871966	6.52068856070637	-7.4330233944039	0.000275566342359601	0.0184973418716077	0.922260249324933	ILMN_3247939
5340468	ITGA2B	0.962230743702514	7.2922294752132	7.43066414830413	0.000276056067132203	0.0185039677973049	0.920357478206876	ILMN_1721888
1570458	UBE2D3	0.274553500600013	11.09840053693	7.42729195229658	0.000276757792056756	0.0185079757096952	0.917636781677949	ILMN_2320853
3830538	CCDC130	-0.691807483945729	8.9674909403286	-7.42646503699528	0.000276930178413725	0.0185079757096952	0.916969450912667	ILMN_1758633
4200551	LOC132241	-0.812230881878128	7.62205469519137	-7.42474495690214	0.000277289157030913	0.0185079757096952	0.915581106447897	ILMN_1701247
630332	ZNF773	-0.284197493936442	6.86837178274407	-7.41728709145072	0.000278851794699246	0.0185187695590881	0.909558148990381	ILMN_1685365
4050746	ZFHX3	0.263930690440637	6.92075449095182	7.41727287823845	0.00027885478241	0.0185187695590881	0.909546665118622	ILMN_1808587
6380445	SFRS5	-0.631249993842886	9.04483360534494	-7.41630259131194	0.000279058829992391	0.0185187695590881	0.908762653064911	ILMN_2378868
1470753	PIK3R1	0.28942402327129	8.22248571727964	7.41568381816218	0.000279189045069404	0.0185187695590881	0.908262622280787	ILMN_1760303
4480647	TMEM50B	-0.328644324919607	6.80013258042178	-7.41464644442973	0.000279407507241488	0.0185187695590881	0.907424234274157	ILMN_1757391
1980500	ZMAT2	0.483604260749511	8.82301147761314	7.40217271758928	0.000282049789830822	0.018625857357761	0.897334739244465	ILMN_1745343
2350091	LPXN	-0.325195509859614	9.74694137787814	-7.40192651340339	0.000282102230562704	0.018625857357761	0.897135437665519	ILMN_1742789
3130347	GSDM1	0.467868256990761	6.81342501826008	7.40114708164417	0.000282268320918074	0.018625857357761	0.89650444981188	ILMN_2115974
3460711	FBXW11	0.293416612665791	8.1114225432694	7.39691394429326	0.000283172329017431	0.018625857357761	0.89307645513543	ILMN_2394571
2060431	LOC650261	0.236663775144494	6.61461636293192	7.39652218877807	0.000283256158242957	0.018625857357761	0.892759120595218	ILMN_1729635
6560072	HS.184721	-0.761838830933204	7.44989582750333	-7.39592142863938	0.000283384766341692	0.018625857357761	0.892272455672074	ILMN_1855278
3060601	LOC100132740	-0.555072979350083	7.07457008417762	-7.39370674668784	0.000283859454930948	0.0186311802852944	0.890478068830895	ILMN_3239548
7210184	LOC727762	-0.26490991627458	6.64702474533827	-7.3902594907877	0.000284600146569078	0.0186539234571862	0.887684041630026	ILMN_1668027
1500309	HS.549989	-0.64622618090517	7.21162345780939	-7.38517585431815	0.000285696488355882	0.018676492937917	0.883561536053912	ILMN_1880280
3870184	LOC441131	0.313697202530124	9.44261384675667	7.38434389524855	0.00028587637050931	0.018676492937917	0.882886622743622	ILMN_3200414
4010196	GATA2	0.253348161036956	6.7114120474504	7.38317895975994	0.000286128465650737	0.018676492937917	0.881941470694589	ILMN_2102670
2030376	GLG1	0.697614942767722	9.42959515642553	7.38018913476899	0.000286776640098433	0.0186930178228349	0.879515098273381	ILMN_1772261
7550343	PRDX6	0.485992757781572	9.51273557630267	7.37772161193614	0.000287312852162345	0.0187022092199156	0.87751191883526	ILMN_1803180
610519	TPM1	0.635682036826224	7.4533781954267	7.37029151318865	0.000288934431859419	0.0187819287347298	0.871476326496857	ILMN_1716687
6940647	C16ORF58	-0.426100361280098	8.20253531989412	-7.36273382271726	0.000290594640825832	0.0188488086645985	0.865331377598361	ILMN_1685289
670025	CORO1C	0.302491275772075	8.04061431223902	7.36182589789422	0.000290794821488001	0.0188488086645985	0.86459278113766	ILMN_1745954
2450639	TSC22D1	1.00808057033553	8.43779100113619	7.36017965067398	0.000291158192291729	0.0188488086645985	0.863253347377158	ILMN_1787567
6960209	CBL	0.489497481804453	8.53438243191791	7.35054733785568	0.000293294772899423	0.018941564058738	0.855410732467139	ILMN_2181968
1740050	GVIN1	-0.929670396043571	9.9370609895617	-7.35011312358457	0.000293391510577414	0.018941564058738	0.855056974807225	ILMN_1668526
670255	GADD45A	0.397185850172205	6.9337196290672	7.34796847226906	0.000293869850181273	0.0189465979838262	0.853309431230742	ILMN_1694075
7040707	KIF1B	0.418057011715014	8.01997217574918	7.3350289016423	0.000296774928638659	0.0191078638747854	0.842755890173737	ILMN_1735552
2140735	RALGDS	-0.357203283751503	9.03998731761935	-7.32211503198288	0.000299707135158792	0.0192704358113037	0.832206373089482	ILMN_1699856
620441	TLR10	-0.23843178917548	6.99842475817058	-7.32021235729381	0.000300141957182924	0.0192722087378121	0.830650619584731	ILMN_2414762
5220670	DCUN1D1	0.287815236638848	8.2961904303103	7.30555895856932	0.000303515084689274	0.0194623907218842	0.818656676785785	ILMN_1810719
2710400	DSC2	0.277159698805973	8.05185444471659	7.30252073155174	0.000304219898326828	0.0194811884283092	0.816167120779109	ILMN_1663119
580364	LOC402176	-0.291590705946796	6.49450957257971	-7.29640435496781	0.000305644489152322	0.0195185323870005	0.811152438636563	ILMN_1723909
1740541	LOC92017	-0.288502681679227	6.51127417134512	-7.2960053175401	0.000305737696227649	0.0195185323870005	0.810825143920114	ILMN_1670539
6480315	GPBP1	0.477139561145934	8.78304729250224	7.29471023954012	0.000306040424976319	0.0195185323870005	0.809762795187972	ILMN_1711792
4810433	MTMR10	-0.328678484224419	7.73574286136109	-7.2904699590245	0.00030703401316875	0.0195472537759692	0.80628330607167	ILMN_1778734
6900014	PHAX	-0.364785848216515	6.52019643386063	-7.28926565334827	0.000307316882051456	0.0195472537759692	0.805294741834336	ILMN_2190779
7100066	POLR2G	-0.222214151051216	9.27973439487264	-7.28568784472049	0.000308159007294	0.0195528371894505	0.802356993126293	ILMN_1748438
3060692	CERK	-0.213559391663161	8.52242600356215	-7.28416638425129	0.000308517922388248	0.0195528371894505	0.801107320741635	ILMN_2388975
5690632	HS.443602	-0.453007337645338	6.76900735118899	-7.28290826366487	0.000308815077396179	0.0195528371894505	0.800073767197558	ILMN_1834842
5260612	TRIM25	-0.439022247041898	8.35372196598382	-7.28188342505319	0.000309057376280223	0.0195528371894505	0.799231736413971	ILMN_1813625
3420195	ATPBD1B	-0.491702095957947	7.98186413881873	-7.27869396708758	0.000309812844839449	0.0195744636266185	0.796610516698321	ILMN_1721741
3610348	FAM10A4	0.310157565146091	7.14805960368455	7.2731994540916	0.000311119271900596	0.0196109139836226	0.792092469086985	ILMN_2098437
20441	HS.254477	-0.722229227736629	7.45922711774057	-7.27245300280912	0.000311297242259437	0.0196109139836226	0.791478435667508	ILMN_1894821
3370037	HS.561747	0.373674428320757	8.11125986597882	7.27104618571166	0.000311632975840167	0.0196109139836226	0.790321027674906	ILMN_1894072
2900435	SAP18	0.277078281667584	7.39792284322905	7.26847784078201	0.000312246977132492	0.0196189305708804	0.78820749082811	ILMN_1752793
6580041	GNLY	0.242871750982433	9.83553322143464	7.26704753064517	0.000312589515678291	0.0196189305708804	0.787030169615827	ILMN_1708779
5870446	ATP5G1	-0.296396936248804	8.07770444137762	-7.25750702076791	0.000314885386627159	0.0197175809254557	0.779171780931799	ILMN_1676393
3180494	BCL2	0.435091651639785	8.16503115405851	7.25705502258249	0.000314994636427203	0.0197175809254557	0.778799244045032	ILMN_1801119
5690400	GSTTP2	-0.797777418250638	7.07799651233353	-7.2492339786176	0.000316891916123205	0.0198101402202093	0.77234981137538	ILMN_2246548
1990341	LOC442609	-0.816194014948867	6.83422200923998	-7.2453409540848	0.000317841195101853	0.0198432702847032	0.769137176289094	ILMN_3200018
3610619	TRA2A	-0.502440508202821	7.39506791490497	-7.23656676772677	0.0003199926850137	0.0199512698720729	0.761890738641013	ILMN_1731043
380010	CXCL5	0.380295119615553	6.6720212932894	7.23087535904952	0.00032139718773134	0.0200124725197503	0.757186062124765	ILMN_1752562
3130296	AMY2A	-0.524117712156387	7.19046037031369	-7.22799738281812	0.000322110093672298	0.0200305071785206	0.75480577330874	ILMN_1801303
2340452	RN7SL1	-0.55435989624872	13.0377732587473	-7.22140089617426	0.000323750967776715	0.0201061247350361	0.749346784181222	ILMN_2041368
1850309	CDK10	-0.509274289066223	7.24912923059535	-7.21451094091999	0.000325475086035872	0.0201820878053707	0.743640124427292	ILMN_1741459
6290379	FAM156A	-0.402137606876545	7.12006956867938	-7.21042971419113	0.00032650132294775	0.0201820878053707	0.740257497172576	ILMN_1658160
5220541	SDCCAG1	0.332691242651008	7.59669276275114	7.20990201965077	0.000326634284065647	0.0201820878053707	0.73982000411428	ILMN_1772489
6130446	LOC732007	0.306020217793194	8.00255311292824	7.20662898498302	0.000327460366039015	0.0201820878053707	0.73710580071385	ILMN_1700025
1070300	OGT	-0.656238256624635	9.71657007156759	-7.20525057170508	0.00032780898085288	0.0201820878053707	0.735962402366557	ILMN_1697639
430605	TMEM137	-0.554473815592168	7.25391964434093	-7.2039857949731	0.000328129230282469	0.0201820878053707	0.734913092459527	ILMN_1657701
1510682	OPA1	0.210967357482064	6.82391323590929	7.19964862241536	0.000329230157489318	0.0201820878053707	0.731313537672963	ILMN_1729775
3440463	CLCN3	0.240663176189856	7.06761340510263	7.19879972317992	0.00032944613335267	0.0201820878053707	0.730608781128577	ILMN_1660837
510332	HS.505676	-0.216979732326164	7.24665800663081	-7.1935290286927	0.000330790738366445	0.0201820878053707	0.726231372309415	ILMN_1821280
940014	LOC441455	0.762808030208956	8.60267907657721	7.19261567441358	0.000331024383046552	0.0201820878053707	0.725472521191564	ILMN_3278170
4860719	ROCK2	-0.438046726024649	13.1065782809905	-7.19241703727698	0.000331075221358093	0.0201820878053707	0.725307474061117	ILMN_2058337
3420593	LMNB1	0.51413183724356	7.52046112421333	7.19165962329442	0.000331269152719777	0.0201820878053707	0.724678102906175	ILMN_2126706
130717	ARPC1B	0.567976249871639	8.50939702568676	7.19038551539963	0.000331595674434994	0.0201820878053707	0.723619251690426	ILMN_2085760
830553	NPTN	0.303296886118903	9.91729589851814	7.18802486476094	0.00033220162547086	0.0201820878053707	0.721656979487871	ILMN_2336982
60609	AFG3L1	-0.288794846298963	7.01315906862331	-7.18697232965604	0.000332472207956053	0.0201820878053707	0.720781881059222	ILMN_1705447
5820608	ZC3H4	0.345497399223119	8.19358106275138	7.18602741884872	0.000332715338013176	0.0201820878053707	0.719996165357406	ILMN_2087575
3930647	LOC100131786	-0.249217755015101	6.60877181571434	-7.18368676407309	0.000333318478149937	0.0201820878053707	0.718049455143484	ILMN_3285742
2940681	UNC119	-0.276675326461944	7.94215775219222	-7.18366388955699	0.000333324378640129	0.0201820878053707	0.718030427714092	ILMN_1664698
1470291	BIN3	-0.669916596092244	6.95378414318958	-7.18321844182173	0.000333439305933271	0.0201820878053707	0.717659885499692	ILMN_1708485
4900079	UIMC1	0.453194248330559	7.60565911240869	7.18296917320644	0.000333503638057602	0.0201820878053707	0.717452524332827	ILMN_1691188
3290338	POLR2A	0.647421451170302	9.55486562971265	7.18123765196283	0.000333950908177795	0.0201833446075323	0.716011930628598	ILMN_1782385
510315	PSMB5	-0.240586286932628	7.42403484606927	-7.17731799308549	0.000334965940367608	0.0202147945421319	0.712749692626138	ILMN_1744649
6650035	LOC338758	-0.734539446695828	8.30915988193003	-7.17593236620588	0.000335325607327801	0.0202147945421319	0.711596085436993	ILMN_1795835
50050	AMD1	0.314076754264507	9.02173516767671	7.16864566689559	0.000337224317494109	0.0203033923368622	0.705526228904845	ILMN_1788462
6650639	VAMP1	-0.811605543577865	7.88803519542971	-7.16441753146931	0.000338331701942412	0.0203441818691497	0.702001629583535	ILMN_1737611
6420450	LIME1	-0.25210609605343	9.70894812259418	-7.16265993847553	0.000338793256833301	0.0203460828592922	0.700535939778693	ILMN_2183687
3890427	LOC729843	-0.350949466295034	8.49351249393191	-7.15809869408283	0.000339994439768859	0.0203923407771631	0.696730725741746	ILMN_1746917
650044	LOC100132717	0.212836321392179	7.50653199363315	7.1563381587456	0.000340459374240057	0.0203943784394459	0.695261418633256	ILMN_3248403
3710086	DHRS12	-0.245747555801992	6.7260209692524	-7.15229009391122	0.000341531183159311	0.0204150418497332	0.691881755274063	ILMN_1719915
4390220	TMEM189-UBE2V1	0.557701873597515	8.21233394619389	7.15177771938455	0.000341667120533118	0.0204150418497332	0.691453859807113	ILMN_2368713
6960192	LOC728457	-0.509330463461892	8.4024289968549	-7.1478786921867	0.000342703600577005	0.0204271060109507	0.688196793808891	ILMN_3249419
5570201	TP53BP2	0.511645772725439	6.83999075713396	7.14777080104712	0.00034273233253798	0.0204271060109507	0.688106643919723	ILMN_2270299
2690189	MGC3020	-0.479835111962421	6.86583298939073	-7.14295818600731	0.000344016770063569	0.0204778686914695	0.684084157613241	ILMN_1656420
1570468	ZNF789	-0.316277746857572	6.82839834209613	-7.13868733872114	0.000345161238800126	0.0205201825423849	0.680512457833928	ILMN_1789364
780427	TFCP2	0.312791171655202	7.19051240827252	7.13298992493617	0.000346694789916216	0.0205854925259788	0.67574474275896	ILMN_1738750
2760148	IL11RA	-0.606225174458906	8.47565756841462	-7.12566551255796	0.000348677763473836	0.0206772904772837	0.669610509994583	ILMN_1664912
4590128	SHOC2	0.387222825131591	8.47230170647662	7.1195663919386	0.0003503389336397	0.0207265419881735	0.664498158962064	ILMN_2158242
5340553	CEP350	0.304050785012712	7.86233131106521	7.11940049512257	0.000350384244247804	0.0207265419881735	0.664359047686328	ILMN_1742400
2680129	ZNF609	0.230613451622619	6.69527178402449	7.11490653598146	0.000351614217499777	0.020750066070582	0.660589575830905	ILMN_1799082
4060685	LOC653080	-0.58326934386279	7.31788563962496	-7.11454365247143	0.000351713752612683	0.020750066070582	0.660285101213096	ILMN_1813191
6480626	LOC389517	-0.30610506594052	6.45425945081436	-7.11314622723098	0.000352097353394276	0.020750066070582	0.659112472659826	ILMN_1700466
2600767	LOC100133568	0.39887117908847	6.63077088697945	7.1073641834786	0.00035368966159714	0.0208179799201013	0.654258367933148	ILMN_3242535
5490601	SLC40A1	0.270067227434717	7.28552054354815	7.10299727851209	0.000354897729278447	0.0208631369473838	0.6505899530278	ILMN_1761833
4150524	LOC650276	0.634649545842301	12.2812061695162	7.09514020161097	0.000357083254793547	0.0209441431898173	0.643984549000185	ILMN_1687738
1470538	ZNF513	-0.252653551783545	6.87051070405217	-7.09486220769463	0.000357160863727628	0.0209441431898173	0.643750721410178	ILMN_1791069
2680343	HS.570343	-0.512679275724654	6.99129968583053	-7.08896599819758	0.000358811500329613	0.0209622235696494	0.638789347287545	ILMN_1902251
7000379	USP38	0.23286547647033	8.1176799632249	7.08893263749548	0.000358820864461644	0.0209622235696494	0.638761265407589	ILMN_1704876
6560477	ZNF785	-0.215643830146727	6.55726382499611	-7.08817894301059	0.000359032496269868	0.0209622235696494	0.638126800172344	ILMN_1676459
2850224	LOC400713	-0.332193681871628	6.82585870736107	-7.08743677586246	0.000359241031105079	0.0209622235696494	0.637501979950892	ILMN_1745933
2190139	CA1	0.641734933085763	8.71756438640825	7.08358168403214	0.000360326474549734	0.0209996671861047	0.63425549302342	ILMN_1652431
2060674	CA2	0.823551385105222	7.93298735118203	7.08084324305796	0.000361099796388477	0.0210188507558326	0.631948414162432	ILMN_2199439
6280138	PPM1B	-0.525423449255801	6.77299269002626	-7.06932749910246	0.000364372672084053	0.021183302163432	0.62223793617602	ILMN_1734991
6180408	NOSIP	-0.30699404452322	10.3574932117894	-7.06227389187081	0.000366394156682382	0.021234932035866	0.616283132313846	ILMN_1759436
50075	LOC100128274	-0.603350573035393	7.20708678477938	-7.06203159944318	0.000366463822973056	0.021234932035866	0.616078489965056	ILMN_3253787
3850632	CTTN	0.623035963736058	7.14363297289361	7.0615340732044	0.000366606924187024	0.021234932035866	0.615658255282951	ILMN_2393712
540025	IL4R	-0.210295678097108	6.55797362446107	-7.05884315823598	0.000367382010656466	0.0212538128243226	0.613384922170981	ILMN_1691881
1300270	PCDHB19P	-0.604797820323008	7.12045486820764	-7.04407470286202	0.000371669476623159	0.0214611714065748	0.600894536199532	ILMN_1690237
2030180	HS.559604	-0.248268231291332	6.65271977314878	-7.04337746034574	0.00037187330797691	0.0214611714065748	0.600304270178121	ILMN_1912083
1260615	SETD2	0.414118021981305	8.40345843939029	7.02774383841755	0.000376477441462819	0.0217004165192996	0.587055648789823	ILMN_1769473
1230746	ZCCHC6	0.238588579190952	8.05670374820637	7.02183808707979	0.00037823367088845	0.0217751240966595	0.582044052600273	ILMN_1779677
3420494	HS.324250	0.210406311342696	7.01164748853988	7.01528911044821	0.000380192167508401	0.0218612806111787	0.576482249658332	ILMN_1836469
2480274	SORL1	1.07804061467431	10.5270268009989	6.99742654768509	0.000385593380395073	0.0221449460442185	0.561288843126408	ILMN_2060115
2900474	RINL	-0.381716147529606	7.68635656119407	-6.99476902336726	0.000386404442326062	0.0221646271808439	0.559025495470714	ILMN_1790962
770561	C20ORF108	0.733925089355128	9.43597952685934	6.98294403057656	0.000390037146509302	0.0223459175354234	0.548945222466289	ILMN_1708016
2810707	PPID	0.510861272628172	6.89358444797343	6.98130703126565	0.000390543118803482	0.0223478500739265	0.54754856692271	ILMN_2190851
5810022	MLKL	0.218452954780298	7.03832882064655	6.97185943080751	0.000393477968366675	0.0224885964939809	0.539482410068718	ILMN_1737498
3060682	BPGM	0.463286967680164	7.49277600520347	6.96949072383267	0.000394217751789872	0.0224984075036427	0.537458547955598	ILMN_2352921
3130523	KIAA2010	0.318949275165946	8.25442771444233	6.9682672866298	0.000394600473934947	0.0224984075036427	0.536412985647877	ILMN_1803254
60309	ASB3	-0.369799651582424	7.62858683480959	-6.96491840422641	0.00039565026841094	0.0225194190749105	0.533550167740152	ILMN_2358784
1050347	TUBB1	0.867621934895137	10.3806263940875	6.96405727334446	0.000395920729250587	0.0225194190749105	0.532813827328707	ILMN_1710280
650110	APP	0.405961381817278	7.15583585002793	6.96100942420362	0.000396879689508877	0.0225468638014749	0.530207011611832	ILMN_2404065
7380349	LILRB3	-0.66453412302211	12.8887355486391	-6.9523503704202	0.000399618683293067	0.0226752457427792	0.522795462332088	ILMN_2406132
2320301	LOC100131835	-0.440574184802062	6.70243155782887	-6.9454366847375	0.000401821143500517	0.0227729125435628	0.516871992042496	ILMN_3243568
2680278	FAM111A	-0.523439195444679	9.39896954444825	-6.94224639470388	0.000402842145681386	0.0228034675359811	0.51413688370082	ILMN_2410038
6060739	ZNF451	-0.281434330686543	6.60396689266197	-6.93752917410146	0.000404357268665747	0.0228618865293538	0.510090677491547	ILMN_1753567
4250427	ZNF493	-1.02727817229674	7.59544085159203	-6.93581382192782	0.00040490983989066	0.0228658094906273	0.50861873094904	ILMN_2278653
1580707	TMEM80	-0.225303657307022	6.87972546101749	-6.93346576731458	0.000405667628304294	0.022881298181459	0.506603342757488	ILMN_1689868
6900520	LOC651309	-0.896744454288337	7.72552145525572	-6.93044264871944	0.00040664567378443	0.022909158595834	0.504007648924928	ILMN_1742431
6760056	LOC100133800	1.18049685774713	7.83777687236138	6.92791634115829	0.00040746506202317	0.022928025124997	0.50183776157612	ILMN_3287952
3780709	KIAA1632	-0.239752063244474	6.54736015948788	-6.92453963256674	0.000408563226266204	0.0229625149128213	0.498936365717034	ILMN_1762608
7320270	PNMA3	-0.269688342012698	6.8411693008749	-6.92105428413402	0.00040970027910708	0.022965756103322	0.495940319835694	ILMN_1783805
1580538	HS.158923	-0.476655485244959	6.88589598136426	-6.92059889604211	0.000409849111540114	0.022965756103322	0.495548765180095	ILMN_1818617
110048	C6ORF59	-0.271626802528336	6.46344819984194	-6.9190552300421	0.000410354081887738	0.022965756103322	0.494221312375861	ILMN_1655572
2570692	STT3A	0.233699766687177	7.6450021821056	6.91842000138473	0.000410562087429166	0.022965756103322	0.493674981414925	ILMN_1746090
5720192	FANCE	-0.258683675707396	7.06164535897084	-6.91173522128579	0.000412758356070075	0.0230613502766283	0.487923040700408	ILMN_2043452
5260682	RPS14	-0.38661829120327	12.3789768363297	-6.90801462089475	0.000413986578317676	0.023102696752037	0.484719525271526	ILMN_1666635
3930639	ACO2	0.408392732886736	7.22094965191242	6.89668036965121	0.000417754051575317	0.0232854829007052	0.474951172093203	ILMN_1654861
4640521	MAX	-0.216199362593454	6.51057702775867	-6.8947518476006	0.000418398988559987	0.0232939945124991	0.473287688533441	ILMN_1695633
3870291	MFSD6	0.206027793739228	7.33662730480383	6.89115382301986	0.000419605291959533	0.0233337029746192	0.470183055015366	ILMN_1710209
[truncated: 689 more rows]

## Sheet: c3
ProbeID	TargetID	logFC	AveExpr	t	P.Value	adj.P.Val	B	ilmnid
[truncated: 2,236 more rows]

## Sheet: c4
ProbeID	TargetID	logFC	AveExpr	t	P.Value	adj.P.Val	B	ilmnid
[truncated: 1,440 more rows]

[truncated: 1 more sheets: c5]
